# Supplementary material for: What to Survey? A Systematic Review of the Choice of Biological Groups in Assessing Ecological Impacts of Metals in Running Waters
Source: Environ Toxicol Chem. 2020 Aug 11;39(10):1964–72. doi: 10.1002/etc.4810 (PMC7590085; doi:10.1002/etc.4810)
Supplement: Supplementary file 1 — Supporting information. [file ETC-39-1964-s001.xlsx]

## Sheet: Read me
Supplemental Data for “What to survey? A systematic review of the choice of biological groups in assessing ecological impacts of metals in running waters”
All studies (articles) included were collected from the Web of Science core collection database on June 30, 2019. Please see the text for more details.
Sheet name	Short description
"Not our target"	Summary information about studies that were not included in this review and that address the effects of metals on aquatic populations, or communities, as judged from the title, abstract, and/or the body text
"Our target"	Summary information about studies that addressed the effects of metals on aquatic populations, or communities
"Data for Figure 2"	Detailed data (e.g., values of correlation coefficients) used for Figure 2.
"Data for Figure 3"	Detailed data about the relationships between correlation coefficients and the contamination levels
"Data for Figure 4"	Detailed data (e.g., values of correlation coefficients) used for Figure 4.
IDXXXX (ID1222 to ID1381-3)	Raw data and summary information about 9 studies surveying multiple biological groups.

## Sheet: Not our target
ID for Supplementary Data	Biological groups sampled	Publication year (5-year period)	Title	Author	Publication	Publication year	Volume	Number	First page	Final page	Article number	DOI
1	Others	1991-1995	CHEMISTRY OF TRACE-ELEMENTS, HUMIC SUBSTANCES AND SEDIMENTARY ORGANIC-MATTER IN MACQUARIE HARBOR, TASMANIA	CARPENTER, PD; BUTLER, ECV; HIGGINS, HW; MACKEY, DJ; NICHOLS, PD	AUSTRALIAN JOURNAL OF MARINE AND FRESHWATER RESEARCH	1991	42	6	625	654
2	Others	1991-1995	CR AND HG TOXICITY ASSESSED INSITU USING THE STRUCTURAL AND FUNCTIONAL-CHARACTERISTICS OF ALGAL COMMUNITIES	SINGH, AK; RAI, LC	ENVIRONMENTAL TOXICOLOGY AND WATER QUALITY	1991	6	1	97	107		10.1002/tox.2530060109
3	Others	1991-1995	THE DETROIT RIVER - EFFECTS OF CONTAMINANTS AND HUMAN ACTIVITIES ON AQUATIC PLANTS AND ANIMALS AND THEIR HABITATS	MANNY, BA; KENAGA, D	HYDROBIOLOGIA	1991	219		269	279		10.1007/BF00024760
4	Others	1991-1995	BIOTA OF LAKE ST-CLAIR - HABITAT EVALUATION AND ENVIRONMENTAL ASSESSMENT	LEACH, JH	HYDROBIOLOGIA	1991	219		187	202		10.1007/BF00024755
5	Others	1991-1995	MODIFICATION OF BENTHIC COMMUNITY STRUCTURE IN RESPONSE TO ACID-IRON WASTES DISCHARGE	NEWELL, RC; MAUGHAN, DW; TRETT, MW; NEWELL, PF; SEIDERER, LJ	MARINE POLLUTION BULLETIN	1991	22	3	112	118		10.1016/0025-326X(91)90178-U
6	Others	1991-1995	MERCURY IN THE SWEDISH ENVIRONMENT - RECENT RESEARCH ON CAUSES, CONSEQUENCES AND CORRECTIVE METHODS	LINDQVIST, O; JOHANSSON, K; AASTRUP, M; ANDERSSON, A; BRINGMARK, L; HOVSENIUS, G; HAKANSON, L; IVERFELDT, A; MEILI, M; TIMM, B	WATER AIR AND SOIL POLLUTION	1991	55	1-2	R11	+		10.1007/BF00542429
7	Others	1991-1995	TEMPORAL TRENDS IN METAL CONCENTRATIONS IN RIVERS, COASTAL-ZONE WATERS, AND SEDIMENTS OF NORTHERN AND EASTERN GEORGIAN BAY	JOHNSON, MG	JOURNAL OF GREAT LAKES RESEARCH	1991	17	2	241	254		10.1016/S0380-1330(91)71361-0
8	Others	1991-1995	TUMOR FREQUENCIES IN WALLEYE (STIZOSTEDION-VITREUM) AND BROWN BULLHEAD (ICTALURUS-NEBULOSUS) AND SEDIMENT CONTAMINANTS IN TRIBUTARIES OF THE LAURENTIAN GREAT-LAKES	BAUMANN, PC; MAC, MJ; SMITH, SB; HARSHBARGER, JC	CANADIAN JOURNAL OF FISHERIES AND AQUATIC SCIENCES	1991	48	9	1804	1810		10.1139/f91-213
9	Others	1991-1995	PREDICTION OF WATER-SOLUBLE METAL CONCENTRATIONS IN FLUVIALLY DEPOSITED TAILINGS SEDIMENTS, UPPER CLARK FORK VALLEY, MONTANA, USA	NIMICK, DA; MOORE, JN	APPLIED GEOCHEMISTRY	1991	6	6	635	646		10.1016/0883-2927(91)90074-Y
10	Others	1991-1995	INSITU AND LABORATORY SEDIMENT TOXICITY TESTING WITH CERIODAPHNIA-DUBIA	SASSONBRICKSON, G; BURTON, GA	ENVIRONMENTAL TOXICOLOGY AND CHEMISTRY	1991	10	2	201	207		10.1897/1552-8618(1991)10[201:ISALST]2.0.CO;2
11	Others	1991-1995	EFFECTS OF COMBINED TREATMENTS OF ZINC AND PH ON ATTACHED BACTERIAL ABUNDANCE AND ACTIVITY	DEANROSS, D	CANADIAN JOURNAL OF MICROBIOLOGY	1991	37	7	491	496		10.1139/m91-083
12	Others	1991-1995	HEAVY-METAL ACCUMULATION IN CLADOPHORA-GLOMERATA (L) KUTZ IN THE RIVER DANUBE	OERTEL, N	AMBIO	1991	20	6	264	268
1076	Others	1991-1995	MODIFICATION OF STREAM ECOSYSTEM STRUCTURE AND FUNCTION BY BEAVER (CASTOR-CANADENSIS) IN THE ADIRONDACK MOUNTAINS, NEW-YORK	SMITH, ME; DRISCOLL, CT; WYSKOWSKI, BJ; BROOKS, CM; COSENTINI, CC	CANADIAN JOURNAL OF ZOOLOGY-REVUE CANADIENNE DE ZOOLOGIE	1991	69	1	55	61		10.1139/z91-009
13	Others	1991-1995	THE EFFECT OF TUBIFICID OLIGOCHAETES ON THE UPTAKE OF ZINC BY LAKE ERIE SEDIMENTS	SOSTER, FM; HARVEY, DT; TROKSA, MR; GROOMS, T	HYDROBIOLOGIA	1992	248	3	249	258		10.1007/BF00006151
14	Others	1991-1995	DOES AN INCREASE IN IRRADIANCE INFLUENCE PERIPHYTON IN A HEAVILY-GRAZED WOODLAND STREAM	STEINMAN, AD	OECOLOGIA	1992	91	2	163	170		10.1007/BF00317779
15	Others	1991-1995	ASSESSING TRENDS IN FISHERY RESOURCES AND LAKE WATER ALUMINUM FROM PALEOLIMNOLOGICAL ANALYSES OF SILICEOUS ALGAE	KINGSTON, JC; BIRKS, HJB; UUTALA, AJ; CUMMING, BF; SMOL, JP	CANADIAN JOURNAL OF FISHERIES AND AQUATIC SCIENCES	1992	49	1	116	127		10.1139/f92-014
16	Others	1991-1995	CADMIUM, COPPER AND LEAD IN SEDIMENTS AND AQUATIC MACROPHYTES IN THE LOWER NELSON RIVER SYSTEM, MANITOBA, CANADA .1. INTERSPECIFIC DIFFERENCES AND MACROPHYTE-SEDIMENT RELATIONS	PIP, E; STEPANIUK, J	ARCHIV FUR HYDROBIOLOGIE	1992	124	3	337	355
17	Others	1991-1995	COLONIZATION AND SUCCESSION OF BENTHIC MACROINVERTEBRATES IN ARCADIA LAKE, A SOUTH-CENTRAL USA RESERVOIR	BASS, D	HYDROBIOLOGIA	1992	242	2	123	131		10.1007/BF00018068
18	Others	1991-1995	LARVAL AMERICAN SHAD - EFFECTS OF AGE AND GROUP-SIZE ON SWIMMING AND FEEDING-BEHAVIOR	ROSS, RM; BACKMAN, TWH	TRANSACTIONS OF THE AMERICAN FISHERIES SOCIETY	1992	121	4	508	516		10.1577/1548-8659(1992)121<0508:LASEOA>2.3.CO;2
20	Others	1991-1995	CADMIUM, COPPER AND LEAD IN SEDIMENTS AND AQUATIC MACROPHYTES IN THE LOWER NELSON RIVER SYSTEM, MANITOBA, CANADA .2. METAL CONCENTRATIONS IN RELATION TO HYDROELECTRIC DEVELOPMENT	PIP, E; STEPANIUK, J	ARCHIV FUR HYDROBIOLOGIE	1992	124	4	451	458
21	Others	1991-1995	PRECONCENTRATION OF TRACE-METALS USING SILICA-IMMOBILIZED ALGAE CELLS IN A CHROMATOGRAPHIC-SEPARATION PROCEDURE	MAHAN, CA; HOLCOMBE, JA	SPECTROCHIMICA ACTA PART B-ATOMIC SPECTROSCOPY	1992	47	13	1483	1495		10.1016/0584-8547(92)80138-7
22	Others	1991-1995	WATER-QUALITY OF THE RIVER NILE IN EGYPT .2. WATER FERTILITY AND TOXICITY EVALUATED BY AN ALGAL GROWTH-POTENTIAL TEST	ABDELHAMID, MI; SHAABANDESSOUKI, SA; SKULBERG, OM	ARCHIV FUR HYDROBIOLOGIE	1992		3	311	337
23	Others	1991-1995	BIOACCUMULATION OF HEAVY-METALS BY BENTHIC INVERTEBRATES AT THE ARKANSAS RIVER, COLORADO	KIFFNEY, PM; CLEMENTS, WH	ENVIRONMENTAL TOXICOLOGY AND CHEMISTRY	1993	12	8	1507	1517		10.1897/1552-8618(1993)12[1507:BOHMBB]2.0.CO;2
24	Others	1991-1995	AQUATIC POLLUTION - EFFECTS ON THE HEALTH OF FISH AND SHELLFISH	BUCKE, D	PARASITOLOGY	1993	106		S25	S37
25	Others	1991-1995	TOXIC COMPOUNDS AND HEALTH AND REPRODUCTIVE EFFECTS IN ST-LAWRENCE BELUGA WHALES	BELAND, P; DEGUISE, S; GIRARD, C; LAGACE, A; MARTINEAU, D; MICHAUD, R; MUIR, DCG; NORSTROM, RJ; PELLETIER, E; RAY, S; SHUGART, LR	JOURNAL OF GREAT LAKES RESEARCH	1993	19	4	766	775		10.1016/S0380-1330(93)71264-2
26	Others	1991-1995	ACID-STRESS EFFECTS ON STREAM BIOLOGY	HERRMANN, J; DEGERMAN, E; GERHARDT, A; JOHANSSON, C; LINGDELL, PE; MUNIZ, IP	AMBIO	1993	22	5	298	307
27	Others	1991-1995	TOWARDS INTEGRATED WATER-QUALITY MONITORING - ASSESSMENT OF ECOSYSTEM HEALTH	ROUX, DJ; VANVLIET, HR; VANVEELEN, M	WATER SA	1993	19	4	275	280
28	Others	1991-1995	MUSKRAT POPULATIONS IN VIRGINIAS ELIZABETH RIVER - PHYSIOLOGICAL CONDITION AND ACCUMULATION OF ENVIRONMENTAL CONTAMINANTS	HALBROOK, RS; KIRKPATRICK, RL; SCANLON, PF; VAUGHAN, MR; VEIT, HP	ARCHIVES OF ENVIRONMENTAL CONTAMINATION AND TOXICOLOGY	1993	25	4	438	445
29	Others	1991-1995	ENVIRONMENTAL BIOMARKERS AS INDICATORS OF CHEMICAL-EXPOSURE	KLOEPPERSAMS, PJ; OWENS, JW	JOURNAL OF HAZARDOUS MATERIALS	1993	35	2	283	294		10.1016/0304-3894(93)80012-5
30	Others	1991-1995	STUDY ON THE COLLECTION OF FRESH-WATER FISHES FROM EASTERN CUBA WITH TAXONOMICAL NOTES	BARUS, V; WOHLGEMUTH, E	FOLIA ZOOLOGICA	1993	42	1	63	+
32	Others	1991-1995	COMPARISON OF DIFFERENT METHODS FOR QUANTITATIVE TOXICITY MEASUREMENTS ON NATURAL-WATERS USING S-CAPRICORNUTUM	MINGAZZINI, M	WATER RESEARCH	1993	27	6	1055	1062		10.1016/0043-1354(93)90070-X
33	Others	1991-1995	PHYSIOLOGICAL-CHANGES AND TISSUE METAL ACCUMULATION IN RAINBOW-TROUT EXPOSED TO FOODBORNE AND WATERBORNE METALS	FARAG, AM; BOESE, CJ; WOODWARD, DF; BERGMAN, HL	ENVIRONMENTAL TOXICOLOGY AND CHEMISTRY	1994	13	12	2021	2029		10.1897/1552-8618(1994)13[2021:PCATMA]2.0.CO;2
34	Others	1991-1995	TIDAL RIVER SEDIMENTS IN THE WASHINGTON, DC AREA .3. BIOLOGICAL EFFECTS ASSOCIATED WITH SEDIMENT CONTAMINATION	SCHLEKAT, CE; MCGEE, BL; BOWARD, DM; REINHARZ, E; VELINSKY, DJ; WADE, TL	ESTUARIES	1994	17	2	334	344		10.2307/1352667
35	Others	1991-1995	ANAKEESTA STREAM ACIDIFICATION AND METAL CONTAMINATION - EFFECTS ON A SALAMANDER COMMUNITY	KUCKEN, DJ; DAVIS, JS; PETRANKA, JW; SMITH, CK	JOURNAL OF ENVIRONMENTAL QUALITY	1994	23	6	1311	1317		10.2134/jeq1994.00472425002300060027x
36	Others	1991-1995	CHARACTERIZATION OF ECOLOGICAL RISKS AT THE MILLTOWN RESERVOIR CLARK-FORK RIVER SEDIMENTS SUPERFUND SITE, MONTANA	PASCOE, GA; BLANCHET, RJ; LINDER, G; PALAWSKI, D; BRUMBAUGH, WG; CANFIELD, TJ; KEMBLE, NE; INGERSOLL, CG; FARAG, A; DALSOGLIO, JA	ENVIRONMENTAL TOXICOLOGY AND CHEMISTRY	1994	13	12	2043	2058		10.1897/1552-8618(1994)13[2043:COERAT]2.0.CO;2
37	Others	1991-1995	HEAVY-METAL POLLUTION ASSESSMENT IN THE COASTAL LAGOONS OF JACAREPAGUA, RIO-DE-JANEIRO, BRAZIL	FERNANDES, HM; BIDONE, ED; VEIGA, LHS; PATCHINEELAM, SR	ENVIRONMENTAL POLLUTION	1994	85	3	259	264		10.1016/0269-7491(94)90046-9
38	Others	1991-1995	BIOACCUMULATION OF HEAVY-METALS AND ORGANOCHLORINES IN A LAKE ECOSYSTEM WITH SPECIAL REFERENCE TO BREAM (ABRAMIS-BRAMA L)	SCHARENBERG, W; GRAMANN, P; PFEIFFER, WH	SCIENCE OF THE TOTAL ENVIRONMENT	1994	155	2	187	197		10.1016/0048-9697(94)90291-7
39	Others	1991-1995	EFFECTS OF HEAVY-METALS ON A MACROINVERTEBRATE ASSEMBLAGE FROM A ROCKY-MOUNTAIN STREAM IN EXPERIMENTAL MICROCOSMS	KIFFNEY, PM; CLEMENTS, WH	JOURNAL OF THE NORTH AMERICAN BENTHOLOGICAL SOCIETY	1994	13	4	511	523		10.2307/1467847
40	Others	1991-1995	EXPOSURE OF FISH TO BIOLOGICALLY TREATED BLEACHED-KRAFT EFFLUENT .1. BIOCHEMICAL, PHYSIOLOGICAL AND PATHOLOGICAL ASSESSMENT OF ROCKY-MOUNTAIN WHITEFISH (PROSOPIUM-WILLIAMSONI) AND LONGNOSE SUCKER (CATOSTOMUS-CATOSTOMUS)	KLOEPPERSAMS, PJ; SWANSON, SM; MARCHANT, T; SCHRYER, R; OWENS, JW	ENVIRONMENTAL TOXICOLOGY AND CHEMISTRY	1994	13	9	1469	1482		10.1897/1552-8618(1994)13[1469:EOFTBT]2.0.CO;2
41	Others	1991-1995	CELLULAR-RESPONSES IN THE SKIN OF RAINBOW-TROUT (ONCORHYNCHUS-MYKISS) EXPOSED TO RHINE WATER	IGER, Y; JENNER, HA; BONGA, SEW	JOURNAL OF FISH BIOLOGY	1994	45	6	1119	1132
42	Others	1991-1995	THE EFFECT OF COPPER ON THE BLOOD-CHEMISTRY OF CLARIAS-GARIEPINUS (CLARIIDAE)	VANVUREN, JHJ; VANDERMERWE, M; DUPREEZ, HH	ECOTOXICOLOGY AND ENVIRONMENTAL SAFETY	1994	29	2	187	199		10.1016/0147-6513(94)90019-1
43	Others	1991-1995	STRUCTURAL RESPONSES OF BENTHIC MACROINVERTEBRATE COMMUNITIES FROM DIFFERENT STREAM ORDERS TO ZINC	KIFFNEY, PM; CLEMENTS, WH	ENVIRONMENTAL TOXICOLOGY AND CHEMISTRY	1994	13	3	389	395		10.1897/1552-8618(1994)13[389:SROBMC]2.0.CO;2
44	Others	1991-1995	TRACE-METAL CONTAMINATION IN SURFICIAL SEDIMENTS FROM NEWARK BAY, NEW-JERSEY	BONNEVIE, NL; HUNTLEY, SL; FOUND, BW; WENNING, RJ	SCIENCE OF THE TOTAL ENVIRONMENT	1994	144		1	16		10.1016/0048-9697(94)90423-5
45	Others	1991-1995	THE EFFECTS OF AN ABANDONED ROAST YARD ON THE FISH AND MACROINVERTEBRATE COMMUNITIES OF SURROUNDING BEAVER PONDS	RUTHERFORD, JE; MELLOW, RJ	HYDROBIOLOGIA	1994	294	3	219	228		10.1007/BF00021295
46	Others	1991-1995	BIOLOGICAL ASSAYING OF ORGANIC-COMPOUNDS IN SURFACE WATERS	GUZZELLA, L; MINGAZZINI, M	WATER SCIENCE AND TECHNOLOGY	1994	30	10	113	124
47	Others	1991-1995	METAL POLLUTION FROM OLD LEAD-ZINC MINE WORKS - BIOTA AND SEDIMENT FROM OIARTZUN-VALLE	SANCHEZ, J; VAQUERO, MC; LEGORBURU, I	ENVIRONMENTAL TECHNOLOGY	1994	15	11	1069	1076		10.1080/09593339409385515
48	Others	1991-1995	METAL STRESS ON THE PLANKTON COMMUNITIES OF SADO RIVER (PORTUGAL)	MONTEIRO, MT; OLIVEIRA, R; VALE, C	WATER RESEARCH	1995	29	2	695	701		10.1016/0043-1354(94)00156-2
49	Others	1991-1995	MODELING AND MONITORING ORGANOCHLORINE AND HEAVY-METAL ACCUMULATION IN SOILS, EARTHWORMS, AND SHREWS IN RHINE-DELTA FLOODPLAINS	HENDRIKS, AJ; MA, WC; BROUNS, JJ; DERUITERDIJKMAN, EM; GAST, R	ARCHIVES OF ENVIRONMENTAL CONTAMINATION AND TOXICOLOGY	1995	29	1	115	127		10.1007/BF00213096
50	Others	1991-1995	ASSESSING THE IMPACT OF COPPER ON NEMATODE COMMUNITIES FROM A CHRONICALLY METAL-ENRICHED ESTUARY USING POLLUTION-INDUCED COMMUNITY TOLERANCE	MILLWARD, RN; GRANT, A	MARINE POLLUTION BULLETIN	1995	30	11	701	706		10.1016/0025-326X(95)00053-P
51	Others	1991-1995	TRACE-ELEMENTS IN WATER, SEDIMENTS, POREWATER, AND BIOTA POLLUTED BY TAILINGS FROM AN ABANDONED GOLD MINE IN BRITISH-COLUMBIA, CANADA	AZCUE, JM; MUDROCH, A; ROSA, F; HALL, GEM; JACKSON, TA; REYNOLDSON, T	JOURNAL OF GEOCHEMICAL EXPLORATION	1995	52	1-2	25	34		10.1016/0375-6742(94)00028-A
52	Others	1991-1995	DECLINING POPULATIONS OF THE FINGERNAIL CLAM MUSCULIUM-TRANSVERSUM IN THE UPPER MISSISSIPPI RIVER	WILSON, DM; NAIMO, TJ; WIENER, JG; ANDERSON, RV; SANDHEINRICH, MB; SPARKS, RE	HYDROBIOLOGIA	1995	304	3	209	220		10.1007/BF02329315
53	Others	1991-1995	An assessment of Hg pollution in different goldmining areas, Amazon Brazil	Malm, O; Castro, MB; Bastos, WR; Branches, FJP; Guimaraes, JRD; Zuffo, CE; Pfeiffer, WC	SCIENCE OF THE TOTAL ENVIRONMENT	1995	175	2	127	140		10.1016/0048-9697(95)04909-6
54	Others	1991-1995	MERCURY IN ENVIRONMENTAL AND BIOLOGICAL SAMPLES FROM A GOLD MINING AREA IN THE AMAZON REGION OF BRAZIL	PALHETA, D; TAYLOR, A	SCIENCE OF THE TOTAL ENVIRONMENT	1995	168	1	63	69		10.1016/0048-9697(95)04533-7
55	Others	1991-1995	Concentrations of copper, zinc, cadmium and lead in rabbitfish (Siganus oramin) collected in Victoria Harbour, Hong Kong	Chan, KM	MARINE POLLUTION BULLETIN	1995	31	4-12	277	280		10.1016/0025-326X(95)00136-B
56	Others	1991-1995	THE PHYSIOLOGICAL IMPAIRMENT OF FREE-RANGING BROWN TROUT EXPOSED TO METALS IN THE CLARK-FORK RIVER, MONTANA	FARAG, AM; STANSBURY, MA; HOGSTRAND, C; MACCONNELL, E; BERGMAN, HL	CANADIAN JOURNAL OF FISHERIES AND AQUATIC SCIENCES	1995	52	9	2038	2050		10.1139/f95-795
57	Others	1991-1995	EFFECTS OF ZINC ON THE STRUCTURE AND GROWTH DYNAMICS OF A NATURAL FRESH-WATER PHYTOPLANKTON ASSEMBLAGE REARED IN THE LABORATORY	LOEZ, CR; TOPALIAN, ML; SALIBIAN, A	ENVIRONMENTAL POLLUTION	1995	88	3	275	281		10.1016/0269-7491(95)93440-B
58	Others	1991-1995	THE INTERACTIVE EFFECTS OF LOW PH, TOXIC METALS, AND DOC ON A SIMULATED TEMPORARY POND COMMUNITY	HORNE, MT; DUNSON, WA	ENVIRONMENTAL POLLUTION	1995	89	2	155	161		10.1016/0269-7491(94)00057-K
59	Others	1991-1995	BROWN TROUT AVOIDANCE OF METALS IN WATER CHARACTERISTIC OF THE CLARK-FORK RIVER, MONTANA	WOODWARD, DF; HANSEN, JA; BERGMAN, HL; LITTLE, EE; DELONAY, AJ	CANADIAN JOURNAL OF FISHERIES AND AQUATIC SCIENCES	1995	52	9	2031	2037		10.1139/f95-794
60	Others	1991-1995	Hydrological exchange and sediment characteristics in a riverbank: Relationship between heavy metals and invertebrate community structure	Gibert, J; Marmonier, P; Vanek, V; Plenet, S	CANADIAN JOURNAL OF FISHERIES AND AQUATIC SCIENCES	1995	52	10	2084	2097		10.1139/f95-202
61	Others	1991-1995	EPIPHYTE SIZE AND TAXONOMY AS BIOLOGICAL INDICATORS OF ECOLOGICAL AND TOXICOLOGICAL FACTORS IN LAKE SAINT-FRANCOIS (QUEBEC)	CATTANEO, A; METHOT, G; PINELALLOUL, B; NIYONSENGA, T; LAPIERRE, L	ENVIRONMENTAL POLLUTION	1995	87	3	357	372		10.1016/0269-7491(94)P4167-M
62	Others	1991-1995	COMPARATIVE SUBLETHAL AND LETHAL ACUTE TOXICITY OF COPPER TO THE FRESH-WATER CRAYFISH, CAMBARUS-ROBUSTUS (CAMBARIDAE, DECAPODA, CRUSTACEA) FROM AN ACIDIC METAL-CONTAMINATED LAKE AND A CIRCUMNEUTRAL UNCONTAMINATED STREAM	TAYLOR, RM; WATSON, GD; ALIKHAN, MA	WATER RESEARCH	1995	29	2	401	408		10.1016/0043-1354(94)00192-A
63	Others	1991-1995	EFFECT OF SEASONALLY CHANGING FEEDING-HABITS ON WHOLE-ANIMAL MERCURY CONCENTRATIONS IN HYDROPSYCHE MOROSA (TRICHOPTERA, HYDROPSYCHIDAE)	SNYDER, CD; HENDRICKS, AC	HYDROBIOLOGIA	1995	299	2	115	123		10.1007/BF00017563
64	Others	1991-1995	EFFECTS OF CADMIUM AND METAL-CONTAMINATED SEDIMENTS ON PHOTOSYNTHESIS, HETEROTROPHY, AND PHOSPHATE-UPTAKE IN MACKENZIE RIVER DELTA PHYTOPLANKTON	NALEWAJKO, C	CHEMOSPHERE	1995	30	7	1401	1414		10.1016/0045-6535(95)00017-3
65	Others	1991-1995	Influence of wetland liming on water chemistry of acidified mountain streams in Lofsdalen, central Sweden	Borg, H; Andersson, P; Nyberg, P; Olofsson, E	WATER AIR AND SOIL POLLUTION	1995	85	2	907	912		10.1007/BF00476945
1307	Others	1991-1995	ENDOCRINE AND METABOLIC DYSFUNCTION IN YELLOW PERCH, PERCA-FLAVESCENS, EXPOSED TO ORGANIC CONTAMINANTS AND HEAVY-METALS IN THE ST-LAWRENCE-RIVER	HONTELA, A; DUMONT, P; DUCLOS, D; FORTIN, R	ENVIRONMENTAL TOXICOLOGY AND CHEMISTRY	1995	14	4	725	731		10.1897/1552-8618(1995)14[725:EAMDIY]2.0.CO;2
66	Others	1996-2000	Protozoan communities and contamination of several fluvial systems	FernandezLeborans, G; Novillo, A	WATER ENVIRONMENT RESEARCH	1996	68	3	311	319		10.2175/106143096X127758
67	Others	1996-2000	Measuring the responses of macroinvertebrate communities to water pollution: A comparison of multivariate approaches, biotic and diversity indices	Cao, Y; Bark, AW; Williams, WP	HYDROBIOLOGIA	1996	341	1	1	19		10.1007/BF00012298
68	Others	1996-2000	The use of invertebrates in ground water monitoring: A rising research field	Malard, F; Plenet, S; Gibert, J	GROUND WATER MONITORING AND REMEDIATION	1996	16	2	103	113		10.1111/j.1745-6592.1996.tb00130.x
69	Others	1996-2000	Salinity effects on cadmium accumulation in various tissues of the tropical fiddler crab Uca rapax	Zanders, IP; Rojas, WE	ENVIRONMENTAL POLLUTION	1996	94	3	293	299		10.1016/S0269-7491(96)00095-4
70	Others	1996-2000	Mercury concentrations in three species of freshwater fishes from the Lower Gallego and Cinca Rivers, Spain	Raldua, D; Pedrocchi, C	BULLETIN OF ENVIRONMENTAL CONTAMINATION AND TOXICOLOGY	1996	57	4	597	602		10.1007/s001289900232
71	Others	1996-2000	Low levels of dietary methylmercury inhibit growth and gonadal development in juvenile walleye (Stizostedion vitreum)	Friedmann, AS; Watzin, MC; BrinckJohnsen, T; Leiter, JC	AQUATIC TOXICOLOGY	1996	35	3-4	265	278		10.1016/0166-445X(96)00796-5
72	Others	1996-2000	Changes in environmental conditions during Dreissena colonization of a monitoring station in eastern Lake Erie	Howell, ET; Marvin, CH; Bilyea, RW; Kauss, PB; Somers, K	JOURNAL OF GREAT LAKES RESEARCH	1996	22	3	744	756
73	Others	1996-2000	The design of living technologies for waste treatment	Todd, J; Josephson, B	ECOLOGICAL ENGINEERING	1996	6	1-3	109	136		10.1016/0925-8574(95)00054-2
74	Others	1996-2000	Effects of metals on stream macroinvertebrate assemblages from different altitudes	Kiffney, PM; Clements, WH	ECOLOGICAL APPLICATIONS	1996	6	2	472	481		10.2307/2269384
75	Others	1996-2000	Size-dependent response of macroinvertebrates to metals in experimental streams	Kiffney, PM; Clements, WH	ENVIRONMENTAL TOXICOLOGY AND CHEMISTRY	1996	15	8	1352	1356		10.1897/1551-5028(1996)015<1352:SDROMT>2.3.CO;2
76	Others	1996-2000	Nutrient limitation of phytoplankton in the upper Swan River Estuary, Western Australia	Thompson, PA; Hosja, W	MARINE AND FRESHWATER RESEARCH	1996	47	4	659	667		10.1071/MF9960659
77	Others	1996-2000	Morphological and morphometric changes in the gills of mosquitofish (Gambusia holbrooki) after exposure to mercury (II)	Jagoe, CH; Faivre, A; Newman, MC	AQUATIC TOXICOLOGY	1996	34	2	163	183		10.1016/0166-445X(95)00033-Z
78	Others	1996-2000	Chironomid larval deformity frequencies, mortality, and diversity in heavy-metal contaminated sediments of a Canadian Riverine Wetland	Dickman, M; Rygiel, G	ENVIRONMENT INTERNATIONAL	1996	22	6	693	703		10.1016/S0160-4120(96)00060-8
79	Others	1996-2000	Effects of pH and selected metals on growth of the filamentous green alga Mougeotia under acidic conditions	Graham, JM; ArancibiaAvila, P; Graham, LE	LIMNOLOGY AND OCEANOGRAPHY	1996	41	2	263	270		10.4319/lo.1996.41.2.0263
80	Others	1996-2000	Treatment and reuse of textile wastewater by overland flow	Sapari, N	DESALINATION	1996	106	1-3	179	182
81	Others	1996-2000	Main and interactive effects of invertebrate density, predation, and metals on a Rocky Mountain stream macroinvertebrate community	Kiffney, PM	CANADIAN JOURNAL OF FISHERIES AND AQUATIC SCIENCES	1996	53	7	1595	1601		10.1139/f96-091
82	Others	1996-2000	Spatial and annual variation in the diets of juvenile smallmouth bass, Micropterus dolomieu	Easton, RS; Orth, DJ; Voshell, JR	ENVIRONMENTAL BIOLOGY OF FISHES	1996	46	4	383	392		10.1007/BF00005018
83	Others	1996-2000	Environmental sources of trace metals in sea lamprey, Petromyzon marinus, larvae in New Brunswick, Canada	Holmes, JA; Youson, JH	ENVIRONMENTAL BIOLOGY OF FISHES	1996	47	3	299	310		10.1007/BF00000502
84	Others	1996-2000	Decomposition flame propagation limits of ethylene and mixtures with other gases	Britton, LG	PROCESS SAFETY PROGRESS	1996	15	3	128	147		10.1002/prs.680150305
994	Others	1996-2000	Correlation of hepatic biomarkers with whole animal and population-community metrics	Schlenk, D; Perkins, EJ; Hamilton, G; Zhang, YS; Layher, W	CANADIAN JOURNAL OF FISHERIES AND AQUATIC SCIENCES	1996	53	10	2299	2309		10.1139/cjfas-53-10-2299
85	Others	1996-2000	Biological impacts of pollution on a suburban little stream: The Peugue	Gayet, F; Coste, M; Dubernet, JF; Dutartre, A	HOUILLE BLANCHE-REVUE INTERNATIONALE DE L EAU	1997	52	7	48	51
86	Others	1996-2000	Potential effects of climate change on freshwater ecosystems of the New England/Mid-Atlantic Region	Moore, MV; Pace, ML; Mather, JR; Murdoch, PS; Howarth, RW; Folt, CL; Chen, CY; Hemond, HF; Flebbe, PA; Driscoll, CT	HYDROLOGICAL PROCESSES	1997	11	8	925	947
88	Others	1996-2000	Abnormal Fragilaria spp. (Bacillariophyceae) in streams impacted by mine drainage	McFarland, BH; Hill, BH; Willingham, WT	JOURNAL OF FRESHWATER ECOLOGY	1997	12	1	141	149		10.1080/02705060.1997.9663517
89	Others	1996-2000	Use of constructed wetlands for urban stream restoration: A critical analysis	Helfield, JM; Diamond, ML	ENVIRONMENTAL MANAGEMENT	1997	21	3	329	341		10.1007/s002679900033
90	Others	1996-2000	Rehabilitation of warmwater stream ecosystems following channel incision	Shields, FD; Knight, SS; Cooper, CM	ECOLOGICAL ENGINEERING	1997	8	2	93	116		10.1016/S0925-8574(97)81671-0
91	Others	1996-2000	Cutthroat trout avoidance of metals and conditions characteristic of a mining waste site: Coeur d'Alene River, Idaho	Woodward, DF; Goldstein, JN; Farag, AM; Brumbaugh, WG	TRANSACTIONS OF THE AMERICAN FISHERIES SOCIETY	1997	126	4	699	706		10.1577/1548-8659(1997)126<0699:CTAOMA>2.3.CO;2
92	Others	1996-2000	Risk assessment of mercury in Alta Floresta. Amazon Basin Brazil	Hacon, S; Rochedo, ER; Campos, R; Rosales, G; Lacerda, LD	WATER AIR AND SOIL POLLUTION	1997	97	1-2	91	105
93	Others	1996-2000	Laboratory assay of sediment phytotoxicity using the macrophyte Vallisneria americana	Biernacki, M; LovettDoust, J; LovettDoust, L	ENVIRONMENTAL TOXICOLOGY AND CHEMISTRY	1997	16	3	472	478		10.1897/1551-5028(1997)016<0472:LAOSPU>2.3.CO;2
94	Others	1996-2000	The effects of a change in withdrawal operations on phytoplankton and nutrient dynamics in Eau Galle Reservoir, Wisconsin (USA)	Barbiero, RP; James, WF; Barko, JW	INTERNATIONALE REVUE DER GESAMTEN HYDROBIOLOGIE	1997	82	4	531	543		10.1002/iroh.19970820410
95	Others	1996-2000	Qualitative differences in interstitial organic matter and their effect on hyporheic colonisation	Lenting, N; Williams, DD; Fraser, BG	HYDROBIOLOGIA	1997	344		19	26		10.1023/A:1002989824532
96	Others	1996-2000	Contaminant exposure, biochemical, and histopathological biomarkers in white suckers from contaminated and reference sites in the Sheboygan River, Wisconsin	Schrank, CS; Cormier, SM; Blazer, VS	JOURNAL OF GREAT LAKES RESEARCH	1997	23	2	119	130		10.1016/S0380-1330(97)70890-6
97	Others	1996-2000	Dynamics of ichthyoplankton in the Kanawha River, West Virginia	Rider, SJ; Margraf, FJ	JOURNAL OF FRESHWATER ECOLOGY	1997	12	2	239	251		10.1080/02705060.1997.9663532
98	Others	1996-2000	Vertebrate use of habitats created by installation of field-scale erosion control structures	Cooper, CM; Smiley, PC; Wigginton, JD; Knight, SS; Kallies, KW	JOURNAL OF FRESHWATER ECOLOGY	1997	12	2	199	207		10.1080/02705060.1997.9663527
99	Others	1996-2000	Kinetics of U(VI) reduction by a dissimilatory Fe(III)-reducing bacterium under non-growth conditions	Truex, MJ; Peyton, BM; Valentine, NB; Gorby, YA	BIOTECHNOLOGY AND BIOENGINEERING	1997	55	3	490	496		10.1002/(SICI)1097-0290(19970805)55:3<490::AID-BIT4>3.0.CO;2-7
100	Others	1996-2000	A contribution to the study of the heavy-metal and nutritional element status of some lakes in the southern Andes of Patagonia (Argentina)	Markert, B; Pedrozo, F; Geller, W; Friese, K; Korhammer, S; Baffico, G; Diaz, M; Wolfl, S	SCIENCE OF THE TOTAL ENVIRONMENT	1997	206	1	1	15		10.1016/S0048-9697(97)00218-0
101	Others	1996-2000	Experimental induction of morphological deformities in Chironomus riparius larvae by chronic exposure to copper and lead	de Bisthoven, LJ; Vermeulen, A; Ollevier, F	ARCHIVES OF ENVIRONMENTAL CONTAMINATION AND TOXICOLOGY	1998	35	2	249	256		10.1007/s002449900373
102	Others	1996-2000	Metal exposures to native populations of the caddisfly Hydropsyche (Trichoptera : Hydropsychidae) determined from cytosolic and whole body metal concentrations	Cain, DJ; Luoma, SN	HYDROBIOLOGIA	1998	386		103	117		10.1023/A:1003583117293
103	Others	1996-2000	Practical assessment techniques for the impact of acid mine drainage on riverine systems	Gray, NF	INDIAN JOURNAL OF ENGINEERING AND MATERIALS SCIENCES	1998	5	4	147	161
104	Others	1996-2000	Selenium and mercury concentrations in some fish species of the Madeira River, Amazon Basin, Brazil	Dorea, JG; Moreira, MB; East, G; Barbosa, AC	BIOLOGICAL TRACE ELEMENT RESEARCH	1998	65	3	211	220		10.1007/BF02789097
105	Others	1996-2000	The use of multivariate analysis to link sediment contamination and toxicity data to establish sediment quality guidelines: An example in the Gulf of Cadiz (Spain)	DelValls, TA; Forja, JM; Gomez-Parra, A	CIENCIAS MARINAS	1998	24	2	127	154
106	Others	1996-2000	Resistance to lead and zinc in the western mosquitofish Gambusia affinis inhabiting contaminated Bayou Trepagnier	Klerks, PL; Lentz, SA	ECOTOXICOLOGY	1998	7	1	11	17		10.1023/A:1008851516544
107	Others	1996-2000	Changes in metallothionein mRNA and protein after sublethal exposure to arsenite and cadmium chloride in juvenile winter flounder	Jessen-Eller, K; Crivello, JF	ENVIRONMENTAL TOXICOLOGY AND CHEMISTRY	1998	17	5	891	896		10.1897/1551-5028(1998)017<0891:CIMMAP>2.3.CO;2
108	Others	1996-2000	Gold mining as a source of mercury exposure in the Brazilian Amazon	Malm, O	ENVIRONMENTAL RESEARCH	1998	77	2	73	78		10.1006/enrs.1998.3828
109	Others	1996-2000	Influence of substrate type and physico-chemical conditions on macroinvertebrate faunas and biotic indices of some lowland Waikato, New Zealand, streams	Collier, KJ; Wilcock, RJ; Meredith, AS	NEW ZEALAND JOURNAL OF MARINE AND FRESHWATER RESEARCH	1998	32	1	1	19		10.1080/00288330.1998.9516802
110	Others	1996-2000	Effects of acidic pH on benthic macroinvertebrate communities in stream microcosms	Courtney, LA; Clements, WH	HYDROBIOLOGIA	1998	379		135	145		10.1023/A:1003442013650
111	Others	1996-2000	Toxicity of combined sewer overflows on river phytoplankton: the role of heavy metals	Seidl, M; Huang, V; Mouchel, JM	ENVIRONMENTAL POLLUTION	1998	101	1	107	116		10.1016/S0269-7491(98)00008-6
112	Others	1996-2000	Biogeochemical gradients in the lower Columbia River	Prahl, FG; Small, LF; Sullivan, BA; Cordell, J; Simenstad, CA; Crump, BC; Baross, JA	HYDROBIOLOGIA	1998	361		37	52
113	Others	1996-2000	Impact assessment of a wastewater treatment plant effluent using the fish biomarker ethoxyresorufin-O-deethylase: Field and on-site experiments	Kosmala, A; Migeon, B; Flammarion, P; Garric, J	ECOTOXICOLOGY AND ENVIRONMENTAL SAFETY	1998	41	1	19	28		10.1006/eesa.1998.1662
114	Others	1996-2000	Adding nutrients to enhance the growth of endangered sockeye salmon: Trophic transfer in an oligotrophic lake	Budy, P; Luecke, C; Wurtsbaugh, WA	TRANSACTIONS OF THE AMERICAN FISHERIES SOCIETY	1998	127	1	19	34		10.1577/1548-8659(1998)127<0019:ANTETG>2.0.CO;2
115	Others	1996-2000	Short-term crayfish effects on stream algae and invertebrates	Keller, TA; Ruman, LC	JOURNAL OF FRESHWATER ECOLOGY	1998	13	1	97	104		10.1080/02705060.1998.9663595
116	Others	1996-2000	Integrated water quality management of the Grosse Dhunn Reservoir	Scharf, W	WATER SCIENCE AND TECHNOLOGY	1998	37	2	351	359		10.1016/S0273-1223(98)00043-2
117	Others	1996-2000	A seasonal assessment of the impact of coal fly ash disposal on the River Yamuna, Delhi - II. Biology	Walia, A; Mehra, NK	WATER AIR AND SOIL POLLUTION	1998	103	1-4	315	339		10.1023/A:1004991131709
118	Others	1996-2000	Geochemistry of suspended and settling solids in two freshwater lakes	Koelmans, AA	HYDROBIOLOGIA	1998	364		15	29
119	Others	1996-2000	Rates and routes of trace element uptake in zebra mussels	Roditi, HA; Fisher, NS	LIMNOLOGY AND OCEANOGRAPHY	1999	44	7	1730	1749		10.4319/lo.1999.44.7.1730
120	Others	1996-2000	Induced metal tolerance in microbenthic communities from three lowland rivers with different metal loads	Lehmann, V; Tubbing, GMJ; Admiraal, W	ARCHIVES OF ENVIRONMENTAL CONTAMINATION AND TOXICOLOGY	1999	36	4	384	391		10.1007/PL00006610
121	Others	1996-2000	Species-specific responses to metals in organically enriched river water, with emphasis on effects of humic acids	Stuijfzand, SC; Jonker, MJ; van Ammelrooy, E; Admiraal, W	ENVIRONMENTAL POLLUTION	1999	106	1	115	121		10.1016/S0269-7491(99)00052-4
122	Others	1996-2000	Use of crayfish in biomonitoring studies of environmental pollution of the river Meuse	Schilderman, PAEL; Moonen, EJC; Maas, LM; Welle, I; Kleinjans, JCS	ECOTOXICOLOGY AND ENVIRONMENTAL SAFETY	1999	44	3	241	252		10.1006/eesa.1999.1827
123	Others	1996-2000	Bioaccumulation of mercury in various fish species from Orlik and Kamyk water reservoirs in the Czech Republic	Svobodova, Z; Dusek, L; Hejtmanek, M; Vykusova, B; Smid, R	ECOTOXICOLOGY AND ENVIRONMENTAL SAFETY	1999	43	3	231	240		10.1006/eesa.1999.1783
124	Others	1996-2000	Distribution of heavy metals in environmental samples near smelters and mining areas in Brazil	Jordao, CP; Pereira, JL; Jham, GN; Bellato, CR	ENVIRONMENTAL TECHNOLOGY	1999	20	5	489	498		10.1080/09593332008616844
125	Others	1996-2000	Movements of adult Chinook salmon during spawning migration in a metals-contaminated system, Coeur d'Alene River, Idaho	Goldstein, JN; Woodward, DF; Farag, AM	TRANSACTIONS OF THE AMERICAN FISHERIES SOCIETY	1999	128	1	121	129		10.1577/1548-8659(1999)128<0121:MOACSD>2.0.CO;2
126	Others	1996-2000	Growth and biomass stimulation of the toxic dinoflagellate Gymnodinium catenatum (Graham) by dissolved organic substances	Doblin, MA; Blackburn, SI; Hallegraeff, GM	JOURNAL OF EXPERIMENTAL MARINE BIOLOGY AND ECOLOGY	1999	236	1	33	47		10.1016/S0022-0981(98)00193-2
127	Others	1996-2000	Establishing the condition of lowland floodplain rivers: a palaeo-ecological approach	Thoms, MC; Ogden, RW; Reid, MA	FRESHWATER BIOLOGY	1999	41	2	407	423		10.1046/j.1365-2427.1999.00439.x
128	Others	1996-2000	Trace metal sorption by natural particles and coarse colloids	Lead, JR; Hamilton-Taylor, J; Davison, W; Harper, M	GEOCHIMICA ET COSMOCHIMICA ACTA	1999	63	11-12	1661	1670		10.1016/S0016-7037(99)00006-X
129	Others	1996-2000	Ecological risk assessment in a large river-reservoir: 3. Benthic invertebrates	Jones, DS; Barnthouse, LW; Suter, GW; Efroymson, RA; Field, JM; Beauchamp, JJ	ENVIRONMENTAL TOXICOLOGY AND CHEMISTRY	1999	18	4	599	609		10.1897/1551-5028(1999)018<0599:ERAIAL>2.3.CO;2
130	Others	1996-2000	Environmental health in the Baltic region - toxic metals	Skerfving, S; Bencko, V; Vahter, M; Schutz, A; Gerhardsson, L	SCANDINAVIAN JOURNAL OF WORK ENVIRONMENT & HEALTH	1999	25		40	64
131	Others	1996-2000	Human health risk assessment in relation to environmental pollution of two artificial freshwater lakes in the Netherlands	Albering, HJ; Rila, JP; Moonen, EJ; Hoogewerff, JA; Kleinjans, JCS	ENVIRONMENTAL HEALTH PERSPECTIVES	1999	107	1	27	35		10.2307/3434286
132	Others	1996-2000	An assessment of longshore movement in Donax serra Roding (Bivalvia : Donacidae) on an exposed sandy beach	Dugan, JE; McLachlan, A	JOURNAL OF EXPERIMENTAL MARINE BIOLOGY AND ECOLOGY	1999	234	1	111	124		10.1016/S0022-0981(98)00145-2
133	Others	1996-2000	Reconnaissance hydrogeochemical evaluation of an abandoned Pb-Zn orefield, Nent Valley, Cumbria, UK	Nuttall, CA; Younger, PL	PROCEEDINGS OF THE YORKSHIRE GEOLOGICAL SOCIETY	1999	52		395	405		10.1144/pygs.52.4.395
134	Others	1996-2000	Chronic toxicity of ammonia to New Zealand freshwater invertebrates: A mesocosm study	Hickey, CW; Golding, LA; Martin, ML; Croker, GF	ARCHIVES OF ENVIRONMENTAL CONTAMINATION AND TOXICOLOGY	1999	37	3	338	351		10.1007/s002449900523
135	Others	1996-2000	Variation in cadmium uptake by estuarine phytoplankton and transfer to the copepod Eurytemora affinis	Connell, DB; Sanders, JG	MARINE BIOLOGY	1999	133	2	259	265		10.1007/s002270050465
137	Others	1996-2000	Sediment toxicity bioassays for assessment of contaminated sites in the Nervion River (Northern Spain). 1. Three-brood sediment chronic bioassay of Daphnia magna Straus	Martinez-Madrid, M; Rodriguez, P; Perez-Iglesias, JI	ECOTOXICOLOGY	1999	8	2	97	109		10.1023/A:1008914718752
138	Others	1996-2000	A recirculating flow-through system for toxicity testing with stream-dwelling aquatic benthic invertebrates	Balch, GC; Evans, RD	AQUATIC TOXICOLOGY	1999	45	4	241	251		10.1016/S0166-445X(98)00106-4
139	Others	1996-2000	Contaminant loading limits for a major north temperate river system: A benthic ecorisk assessment approach	Johnson, VG	1999	1999	3	1
140	Others	1996-2000	Biosorption of cadmium(II) from aqueous solutions by pre-treated biomass of marine alga Durvillaea potatorum	Matheickal, JT; Yu, QM; Woodburn, GM	WATER RESEARCH	1999	33	2	335	342		10.1016/S0043-1354(98)00237-1
141	Others	1996-2000	Determination of Cu, Zn and Cd in water by FAAS after preconcentration by baker's yeast (Saccharomyces cerevisiae) immobilized on sepiolite	Bag, H; Lale, M; Turker, AR	FRESENIUS JOURNAL OF ANALYTICAL CHEMISTRY	1999	363	3	224	230		10.1007/s002160051178
142	Others	1996-2000	Biomonitoring and assessment of heavy metal contamination of streams and reservoirs in the Dyje/Thaya River Basin, Czech Republic	Zakova, Z; Kockova, E	WATER SCIENCE AND TECHNOLOGY	1999	39	12	225	232		10.1016/S0273-1223(99)00339-X
143	Others	1996-2000	Fixed-bed study for copper (II) removal from aqueous solutions by marine alga Durvillaea potatorum	Yu, Q; Kaewsarn, P	ENVIRONMENTAL TECHNOLOGY	1999	20	9	1005	1008		10.1080/09593332008616897
144	Others	1996-2000	Linking ecological and ecotoxicological techniques to support river rehabilitation	Admiraal, W; Barranguet, C; van Beusekom, SAM; Bleeker, EAJ; van den Ende, FP; van der Geest, HG; Groenendijk, D; Ivorra, N; Kraak, MHS; Stuijfzand, SC	CHEMOSPHERE	2000	41	1-2	289	295		10.1016/S0045-6535(99)00423-3
145	Others	1996-2000	Comparative sensitivity of Scenedesmus acutus and Chlorella pyrenoidosa as sentinel organisms for aquatic ecotoxicity assessment: Studies on a highly polluted urban river	Olguin, HF; Salibian, A; Puig, A	ENVIRONMENTAL TOXICOLOGY	2000	15	1	14	22
146	Others	1996-2000	Applications of aquatic and sediment toxicity testing in situ	Chappie, DJ; Burton, GA	SOIL & SEDIMENT CONTAMINATION	2000	9	3	219	245
147	Others	1996-2000	Effects of urban runoff from a detention pond on water quality, temperature and caged Gammarus minus (Say) (Amphipoda) in a headwater stream	Lieb, DA; Carline, RF	HYDROBIOLOGIA	2000	441	1-3	107	116		10.1023/A:1017550321076
148	Others	1996-2000	Interspecific comparison of cadmium and zinc contamination in the organs of four fish species along a polymetallic pollution gradient (Lot River, France)	Andres, S; Ribeyre, F; Tourencq, JN; Boudou, A	SCIENCE OF THE TOTAL ENVIRONMENT	2000	248	1	11	25		10.1016/S0048-9697(99)00477-5
149	Others	1996-2000	The Eastern Australian region: a dynamic tropical/temperate biotone	Zann, LP	MARINE POLLUTION BULLETIN	2000	41	1-6	188	203		10.1016/S0025-326X(00)00110-7
150	Others	1996-2000	Iron and copper in Plagioscion squamosissimus (Piscis : Sciaenidae) from the Orinoco river, Venezuela	Gonzalez, AR; Marquez, A; Chung, KS	REVISTA DE BIOLOGIA TROPICAL	2000	48		207	213
151	Others	1996-2000	The ecophysiology and ecotoxicology of fishes as a tool for monitoring and management strategy of high mountain lakes and rivers in acidified areas	Rosseland, BO; Massabuau, JC; Grimalt, J; Hofer, R; Lackner, R; Rognerud, S; Lien, L	ZOOLOGY-ANALYSIS OF COMPLEX SYSTEMS	2000	102	2-3	90	100
152	Others	1996-2000	Long-term toxicity of zinc to bacteria and algae in periphyton communities from the river Gota Alv, based on a microcosm study	Paulsson, M; Nystrom, B; Blanck, H	AQUATIC TOXICOLOGY	2000	47	3-4	243	257		10.1016/S0166-445X(99)00013-2
153	Others	1996-2000	Responses of a macroinvertebrate community from a pristine, southern British Columbia, Canada, stream to metals in experimental mesocosms	Richardson, JS; Kiffney, PM	ENVIRONMENTAL TOXICOLOGY AND CHEMISTRY	2000	19	3	736	743		10.1897/1551-5028(2000)019<0736:ROAMCF>2.3.CO;2
154	Others	1996-2000	Comparative study of the sediment-toxicity index, benthic community metrics and contaminant concentrations	Bombardier, M; Blaise, C	WATER QUALITY RESEARCH JOURNAL OF CANADA	2000	35	4	753	780		10.2166/wqrj.2000.041
155	Others	1996-2000	Bed sediment-associated trace metals in an urban stream, Oahu, Hawaii	Sutherland, RA	ENVIRONMENTAL GEOLOGY	2000	39	6	611	627		10.1007/s002540050473
156	Others	1996-2000	Uptake of dissolved organic carbon and trace elements by zebra mussels	Roditi, HA; Fisher, NS; Sanudo-Wilhelmy, SA	NATURE	2000	407	6800	78	80		10.1038/35024069
157	Others	1996-2000	Long-term effects of copper on the structure of freshwater periphyton communities and their tolerance to copper, zinc, nickel and silver	Soldo, D; Behra, R	AQUATIC TOXICOLOGY	2000	47	3-4	181	189		10.1016/S0166-445X(99)00020-X
159	Others	1996-2000	Short-term response of monospecific and natural algal biofilms to copper exposure	Barranguet, C; Charantoni, E; Plans, M; Admiraal, W	EUROPEAN JOURNAL OF PHYCOLOGY	2000	35	4	397	406		10.1080/09670260010001736001
160	Others	1996-2000	Cadmium sorption and toxicity in autotrophic biofilms	Hill, WR; Bednarek, AT; Larsen, IL	CANADIAN JOURNAL OF FISHERIES AND AQUATIC SCIENCES	2000	57	3	530	537		10.1139/cjfas-57-3-530
161	Others	1996-2000	Impact of isostatic uplift and ditching of sulfidic sediments on the hydrochemistry of major and trace elements and sulfur isotope ratios in streams, western Finland	Astrom, M; Spiro, B	ENVIRONMENTAL SCIENCE & TECHNOLOGY	2000	34	7	1182	1188		10.1021/es990986g
162	Others	1996-2000	Forms and fate of Cu in a source drinking water reservoir following CuSO4 treatment	Haughey, MA; Anderson, MA; Whitney, RD; Taylor, WD; Losee, RF	WATER RESEARCH	2000	34	13	3440	3452		10.1016/S0043-1354(00)00054-3
163	Others	1996-2000	Relative acute toxicity of acid mine drainage water column and sediments to Daphnia magna in the Puckett's Creek watershed, Virginia, USA	Soucek, DJ; Cherry, DS; Trent, GC	ARCHIVES OF ENVIRONMENTAL CONTAMINATION AND TOXICOLOGY	2000	38	3	305	310		10.1007/s002449910040
164	Others	1996-2000	Use of paleolimnology to document the effect of lake shoreland development on water quality	Garrison, PJ; Wakeman, RS	JOURNAL OF PALEOLIMNOLOGY	2000	24	4	369	393		10.1023/A:1008107706726
165	Others	1996-2000	Development of an estuarine quality index based on key physical and biogeochemical features	Ferreira, JG	OCEAN & COASTAL MANAGEMENT	2000	43	1	99	122		10.1016/S0964-5691(99)00065-4
166	Others	1996-2000	Antipredatory behavior as an index of heavy-metal pollution? A test using snails and caddisflies	Lefcort, H; Ammann, E; Eiger, SM	ARCHIVES OF ENVIRONMENTAL CONTAMINATION AND TOXICOLOGY	2000	38	3	311	316		10.1007/s002449910041
167	Others	1996-2000	Some aspects of hepatic function in feral brown trout, Salmo trutta, living in metal contaminated water	Norris, DO; Camp, JM; Maldonado, TA; Woodling, JD	COMPARATIVE BIOCHEMISTRY AND PHYSIOLOGY C-TOXICOLOGY & PHARMACOLOGY	2000	127	1	71	78		10.1016/S0742-8413(00)00135-3
168	Others	1996-2000	Sediment-water interaction, acidity and other water quality parameters in a subtropical setting, Pimpama River, southeast Queensland	Preda, M; Cox, ME	ENVIRONMENTAL GEOLOGY	2000	39	3-4	319	329		10.1007/s002540050011
169	Others	1996-2000	Bottom-up and top-down approaches to assess multiple stressors over large geographic areas	Dyer, SD; White-Hull, C; Carr, GJ; Smith, EP; Wang, XH	ENVIRONMENTAL TOXICOLOGY AND CHEMISTRY	2000	19	4	1066	1075		10.1897/1551-5028(2000)019<1066:BUATDA>2.3.CO;2
170	Others	1996-2000	A variable lacustrine environment in Lake Winnipeg, Manitoba: Evidence from modern thecamoebian distribution	Torigai, K; Schroder-Adams, CJ; Burbidge, SM	JOURNAL OF PALEOLIMNOLOGY	2000	23	3	305	318		10.1023/A:1008148027142
171	Others	1996-2000	An epizootic of patent iridescent virus disease in multiple species of blackflies in Chiapas, Mexico	Hernandez, O; Maldonado, G; Williams, T	MEDICAL AND VETERINARY ENTOMOLOGY	2000	14	4	458	462		10.1046/j.1365-2915.2000.00258.x
172	Others	1996-2000	Brown bullhead (Ameiurus nebulosus) skin carcinogenesis	Bunton, TE	EXPERIMENTAL AND TOXICOLOGIC PATHOLOGY	2000	52	3	209	220		10.1016/S0940-2993(00)80031-7
173	Others	1996-2000	Oral deformities in several species of frogs from the Savannah River Site, USA	Burger, J; Snodgrass, JW	ENVIRONMENTAL TOXICOLOGY AND CHEMISTRY	2000	19	10	2519	2524		10.1897/1551-5028(2000)019<2519:ODISSO>2.3.CO;2
174	Others	1996-2000	Recent developments in microbiotesting and early millennium prospects	Blaise, C; Gagn, F; Bombardier, M	WATER AIR AND SOIL POLLUTION	2000	123	1-4	11	23		10.1023/A:1005236703453
175	Others	1996-2000	Kinetics of vanadium bioaccumulation by the brackish water hydroid Cordylophora caspia (Pallas)	Ringelband, U; Hehl, O	BULLETIN OF ENVIRONMENTAL CONTAMINATION AND TOXICOLOGY	2000	65	4	486	493		10.1007/s001280000150
176	Others	1996-2000	Anomalies on capture nets of Hydropsyche slossonae larvae (Trichoptera; Hydropsychidae) following a sublethal chronic exposure to cadmium	Tessier, L; Boisvert, JL; Vought, LBM; Lacoursiere, JO	ENVIRONMENTAL POLLUTION	2000	108	3	425	438		10.1016/S0269-7491(99)00219-5
178	Others	1996-2000	Identification of anthropogenic organic contamination associated with the sediments of a hypereutropic tropical lake, Venezuela	Lopez, L; Mogollon, JL; Aponte, A; Bifano, C	ENVIRONMENTAL GEOCHEMISTRY AND HEALTH	2000	22	1	55	74		10.1023/A:1006715608508
179	Others	1996-2000	Effects of the summer monsoon on the distribution and loading of organic carbon in a deep reservoir, Lake Soyang, Korea	Kim, B; Choi, K; Kim, C; Lee, UH; Kim, YH	WATER RESEARCH	2000	34	14	3495	3504		10.1016/S0043-1354(00)00104-4
180	Others	1996-2000	Adsorption of Ni2+ from aqueous solutions by pretreated biomass of marine macroalga Durvillaea potatorum	Yu, QM; Kaewsarn, P	SEPARATION SCIENCE AND TECHNOLOGY	2000	35	5	689	701		10.1081/SS-100100184
181	Others	1996-2000	Treated wastewater as a source of sediment contamination in Gulf of Mexico near-coastal areas: A survey	Lewis, M; Weber, D; Stanley, R; Albrecht, B	ENVIRONMENTAL TOXICOLOGY AND CHEMISTRY	2000	19	1	192	203		10.1897/1551-5028(2000)019<0192:TWAASO>2.3.CO;2
183	Others	2001-2005	Metal concentrations in soil and invertebrates in the vicinity of a metallurgical factory near Tula (Russia)	van Straalen, NM; Butovsky, RO; Pokarzhevskii, AD; Zaitsev, AS; Verhoef, SC	PEDOBIOLOGIA	2001	45	5	451	466		10.1078/0031-4056-00099
184	Others	2001-2005	Gold-mining activities and mercury contamination of native Amerindian communities in French Guiana: Key role of fish in dietary uptake	Frery, N; Maury-Brachet, R; Maillot, E; Deheeger, M; de Merona, B; Boudou, A	ENVIRONMENTAL HEALTH PERSPECTIVES	2001	109	5	449	456		10.2307/3454702
186	Others	2001-2005	Determination of heavy metals content in hair in different collectives of Albania	Babi, D; Vasjari, M; Lazo, P	ASIAN JOURNAL OF CHEMISTRY	2001	13	3	837	843
187	Others	2001-2005	Water quality and uses of the Bangpakong River (Eastern Thailand)	Bordalo, AA; Nilsumranchit, W; Chalermwat, K	WATER RESEARCH	2001	35	15	3635	3642		10.1016/S0043-1354(01)00079-3
188	Others	2001-2005	First results on the water chemistry, algae and trophic status of an Andean acidic lake system of volcanic origin in Patagonia (Lake Caviahue)	Pedrozo, F; Kelly, L; Diaz, M; Temporetti, P; Baffico, G; Kringel, R; Friese, K; Mages, M; Geller, W; Woelfl, S	HYDROBIOLOGIA	2001	452	1-3	129	137		10.1023/A:1011984212798
189	Others	2001-2005	Metal accumulation and metallothionein in brown trout, Salmo trutta, from two Norwegian rivers differently contaminated with Cd, Cu and Zn	Olsvik, PA; Gundersen, P; Andersen, RA; Zachariassen, KE	COMPARATIVE BIOCHEMISTRY AND PHYSIOLOGY C-TOXICOLOGY & PHARMACOLOGY	2001	128	2	189	201		10.1016/S1532-0456(00)00191-5
190	Others	2001-2005	Assessment of tolerant sunfish populations (Lepomis sp.) inhabiting selenium-laden coal ash effluents - 1. Hematological and population level assessment	Lohner, TW; Reash, RJ; Willet, VE; Rose, LA	ECOTOXICOLOGY AND ENVIRONMENTAL SAFETY	2001	50	3	203	216		10.1006/eesa.2001.2097
191	Others	2001-2005	An assessment of the impact of motorway runoff on a pond, wetland and stream	Sriyaraj, K; Shutes, RBE	ENVIRONMENT INTERNATIONAL	2001	26	5-6	433	439		10.1016/S0160-4120(01)00024-1
192	Others	2001-2005	Impact of a scallop drag on the sediment chemistry, microbiota, and faunal assemblages of a shallow subtidal marine benthic community	Watling, L; Findlay, RH; Mayer, LM; Schick, DF	JOURNAL OF SEA RESEARCH	2001	46	3-4	309	324		10.1016/S1385-1101(01)00083-1
193	Others	2001-2005	Brown trout (Salmo trutta) metallothioneins as biomarkers for metal exposure in two Norwegian rivers	Olsvik, PA; Hindar, K; Zachariassen, KE; Andersen, RA	BIOMARKERS	2001	6	4	274	288
194	Others	2001-2005	Aluminum-dominated acute toxicity to the cladoceran Ceriodaphnia dubia in neutral waters downstream of an acid mine drainage discharge	Soucek, DJ; Cherry, DS; Zipper, CE	CANADIAN JOURNAL OF FISHERIES AND AQUATIC SCIENCES	2001	58	12	2396	2404		10.1139/cjfas-58-12-2396
195	Others	2001-2005	A review of the evidence for endocrine disruption in Canadian aquatic ecosystems	McMaster, ME	WATER QUALITY RESEARCH JOURNAL OF CANADA	2001	36	2	215	231
196	Others	2001-2005	Changes in contaminant levels in New Jersey osprey eggs and prey, 1989 to 1998	Clark, KE; Stansley, W; Niles, LJ	ARCHIVES OF ENVIRONMENTAL CONTAMINATION AND TOXICOLOGY	2001	40	2	277	284
197	Others	2001-2005	Assessment of tolerant sunfish populations (Lepomis sp.) inhabiting selenium-laden coal ash effluents - 3. Serum chemistry and fish health indicators	Lohner, TW; Reash, RJ; Willet, VE; Fletcher, J	ECOTOXICOLOGY AND ENVIRONMENTAL SAFETY	2001	50	3	225	232		10.1006/eesa.2001.2099
198	Others	2001-2005	Assessment of tolerant sunfish populations (Lepomis sp.) inhabiting selenium-laden coal ash effluents - 2. Tissue biochemistry evaluation	Lohner, TW; Reash, RJ; Williams, M	ECOTOXICOLOGY AND ENVIRONMENTAL SAFETY	2001	50	3	217	224		10.1006/eesa.2001.2098
199	Others	2001-2005	Kinetics of Ag-110m, Co-60, Cs-137 and Mn-54 bioaccumulation from water and depuration by the Crustacean Daphnia magna	Adam, C; Baudin, JP; Garnier-Laplace, J	WATER AIR AND SOIL POLLUTION	2001	125	1-4	171	188		10.1023/A:1005276409145
200	Others	2001-2005	Cadmium(II) removal from aqueous solutions by pre-treated biomass of marine alga Padina sp.	Kaewsarn, P; Yu, QM	ENVIRONMENTAL POLLUTION	2001	112	2	209	213		10.1016/S0269-7491(00)00114-7
201	Others	2001-2005	Effects of development time, biomass and ferromanganese oxides on nickel sorption by stream periphyton	Gray, BR; Hill, WR; Stewart, AJ	ENVIRONMENTAL POLLUTION	2001	112	1	61	71		10.1016/S0269-7491(00)00095-6
202	Others	2001-2005	Changes in dissolved and total Fe and Mn in a young constructed wetland: Implications for retention performance	Goulet, RR; Pick, FR	ECOLOGICAL ENGINEERING	2001	17	4	373	384		10.1016/S0925-8574(00)00161-0
203	Others	2001-2005	Copper, cadmium, and zinc concentrations in juvenile chinook salmon and selected fish-forage organisms (aquatic insects) in the upper Sacramento River, California	Saiki, MK; Martin, BA; Thompson, LD; Welsh, D	WATER AIR AND SOIL POLLUTION	2001	132	1-2	127	139		10.1023/A:1012096321425
204	Others	2001-2005	Biosorption and desorption of cadmium(II) by biomass of Laminaria japonica	Yin, P; Yu, Q; Lin, Z; Kaewsarn, P	ENVIRONMENTAL TECHNOLOGY	2001	22	5	509	514		10.1080/09593332208618254
205	Others	2001-2005	Performance comparison of experimental constructed wetlands with different filter media and macrophytes treating industrial wastewater contaminated with lead and copper	Scholz, M; Xu, J	BIORESOURCE TECHNOLOGY	2002	83	2	71	79	PII S0960-8524(01)00210-3	10.1016/S0960-8524(01)00210-3
206	Others	2001-2005	Copper and zinc content of periphyton from two rivers as a function of dissolved metal concentration	Behra, R; Landwehrjohann, R; Vogal, L; Wagner, B; Sigg, L	AQUATIC SCIENCES	2002	64	3	300	306		10.1007/s00027-002-8074-9
207	Others	2001-2005	Development of photosynthetic biofilms affected by dissolved and sorbed copper in a eutrophic river	Barranguet, C; Plans, M; van der Grinten, E; Sinke, JJ; Admiraal, W	ENVIRONMENTAL TOXICOLOGY AND CHEMISTRY	2002	21	9	1955	1965		10.1002/etc.5620210925
208	Others	2001-2005	Effect of copper on algal communities from oligotrophic calcareous streams	Guasch, H; Paulsson, M; Sabater, S	JOURNAL OF PHYCOLOGY	2002	38	2	241	248		10.1046/j.1529-8817.2002.01114.x
209	Others	2001-2005	Effect of inorganic sediment on whole-stream productivity	Parkhill, KL; Gulliver, JS	HYDROBIOLOGIA	2002	472	1-3	5	17		10.1023/A:1016363228389
210	Others	2001-2005	Responses of biofilms to combined nutrient and metal exposure	Ivorra, N; Hettelaar, J; Kraak, MHS; Sabater, S; Admiraal, W	ENVIRONMENTAL TOXICOLOGY AND CHEMISTRY	2002	21	3	626	632		10.1002/etc.5620210323
211	Others	2001-2005	Response of macroinvertebrates to copper and zinc in a stream mesocosm	Hickey, CW; Golding, LA	ENVIRONMENTAL TOXICOLOGY AND CHEMISTRY	2002	21	9	1854	1863		10.1002/etc.5620210913
213	Others	2001-2005	Trace element contamination in benthic macroinvertebrates from a small stream near a uranium mill tailings site	Peterson, MJ; Smith, JG; Southworth, GR; Ryon, MG; Eddlemon, GK	ENVIRONMENTAL MONITORING AND ASSESSMENT	2002	74	2	193	208		10.1023/A:1013872103460
214	Others	2001-2005	Assessing metal mine effects using benthic invertebrates for Canada's environmental effects program	Glozier, NE; Culp, JM; Reynoldson, TB; Bailey, RC; Lowell, RB; Trudel, L	WATER QUALITY RESEARCH JOURNAL OF CANADA	2002	37	1	251	278
215	Others	2001-2005	An evaluation of biomarkers of reproductive function and potential contaminant effects in Florida largemouth bass (Micropterus salmoides floridanus) sampled from the St. Johns River	Sepulveda, MS; Johnson, WE; Higman, JC; Denslow, ND; Schoeb, TR; Gross, TS	SCIENCE OF THE TOTAL ENVIRONMENT	2002	289	1-3	133	144	PII S0048-9697(01)01029-4	10.1016/S0048-9697(01)01029-4
216	Others	2001-2005	Preliminary report on the levels of elements in four fish species from the Arabian Gulf of Saudi Arabia	Al-Saleh, I; Shinwari, N	CHEMOSPHERE	2002	48	7	749	755	PII S0045-6535(02)00126-1	10.1016/S0045-6535(02)00126-1
217	Others	2001-2005	Textile effluents and their contribution towards aquatic pollution in the Kabul River (Pakistan)	Akif, M; Khan, AR; Sok, K; Min; Hussain, Z; Maal-Abrar; Khan, M; Muhammad, A	JOURNAL OF THE CHEMICAL SOCIETY OF PAKISTAN	2002	24	2	106	111
218	Others	2001-2005	Is chemical contamination responsible for the decline of the copper redhorse (Moxostoma hubbsi), an endangered fish species, in Canada?	de Lafontaine, Y; Gilbert, NL; Dumouchel, F; Brochu, C; Moore, S; Pelletier, T; Dumont, P; Branchaud, A	SCIENCE OF THE TOTAL ENVIRONMENT	2002	298	1-3	25	44	PII S0048-9697(02)00166-3	10.1016/S0048-9697(02)00166-3
219	Others	2001-2005	Analyses of organic and inorganic contaminants in Salton Sea fish	Riedel, R; Schlenk, D; Frank, D; Costa-Pierce, B	MARINE POLLUTION BULLETIN	2002	44	5	403	411	PII S0025-326X(01)00254-5	10.1016/S0025-326X(01)00254-5
220	Others	2001-2005	Heavy metals in superficial sediments in three coastal zones of Venezuela	Acosta, V; Lodeiros, C; Senior, W; Martinez, G	INTERCIENCIA	2002	27	12	686	690
221	Others	2001-2005	Effects of mercury and chromium upon longevity of Diplostomum sp (Trematoda : Diplostomidae) cercariae	Pietrock, M; Marcogliese, DJ; Meinelt, T; McLaughlin, JD	PARASITOLOGY RESEARCH	2002	88	3	225	229		10.1007/s00436-001-0529-8
222	Others	2001-2005	A critical review of procedures and approaches used for assessing pollution-induced community tolerance (PICT) in biotic communities	Blanck, H	HUMAN AND ECOLOGICAL RISK ASSESSMENT	2002	8	5	1003	1034		10.1080/1080-700291905792
223	Others	2001-2005	Determination of methylmercury in human hair by ethylation followed by headspace solid-phase microextraction-gas chromatography-cold-vapour atomic fluorescence spectrometry	Diez, S; Bayona, JM	JOURNAL OF CHROMATOGRAPHY A	2002	963	1-2	345	351	PII S0021-9673(02)00140-1	10.1016/S0021-9673(02)00140-1
224	Others	2001-2005	Cord blood lymphocyte functions in newborns from a remote maritime population exposed to organochlorines and methylmercury	Belles-Isles, M; Ayotte, P; Dewailly, E; Weber, JP; Roy, R	JOURNAL OF TOXICOLOGY AND ENVIRONMENTAL HEALTH-PART A-CURRENT ISSUES	2002	65	2	165	182		10.1080/152873902753396794
225	Others	2001-2005	Effects of zinc on the phosphorus availability to periphyton communities from the river Gota Alv	Paulsson, M; Mansson, V; Blanck, H	AQUATIC TOXICOLOGY	2002	56	2	103	113		10.1016/S0166-445X(01)00189-8
226	Others	2001-2005	Metal-induced tolerance in the freshwater microbenthic diatom Gomphonema parvulum	Ivorra, N; Barranguet, C; Jonker, M; Kraak, MHS; Admiraal, W	ENVIRONMENTAL POLLUTION	2002	116	1	147	157		10.1016/S0269-7491(01)00152-X
227	Others	2001-2005	Non-lethal sampling methods for assessing environmental impacts using a small-bodied sentinel fish species	Gray, MA; Curry, AR; Munkittrick, KR	WATER QUALITY RESEARCH JOURNAL OF CANADA	2002	37	1	195	211
228	Others	2001-2005	Fungal communities and biomass in mountain streams affected by mine drainage	Niyogi, DK; McKnight, DM; Lewis, WM	ARCHIV FUR HYDROBIOLOGIE	2002	155	2	255	271
229	Others	2001-2005	Spatial variability of trace elements in fish otoliths: comparison with dietary items and habitat constituents in seagrass meadows	Sanchez-Jerez, P; Gillanders, BM; Kingsford, MJ	JOURNAL OF FISH BIOLOGY	2002	61	3	801	821		10.1006/jfbi.2002.2109
230	Others	2001-2005	Dynamics of discharge, sediment transport, heavy metal pollution and Sabalo (Prochilodus lineatus) catches in the lower Pilcomayo river (Bolivia)	Smolders, AJP; Hiza, MAG; Van der Velde, G; Roelofs, JGM	RIVER RESEARCH AND APPLICATIONS	2002	18	5	415	427		10.1002/rra.690
231	Others	2001-2005	Landscape metrics and estuarine sediment contamination in the mid-Atlantic and southern New England regions	Paul, JF; Comeleo, RL; Copeland, J	JOURNAL OF ENVIRONMENTAL QUALITY	2002	31	3	836	845		10.2134/jeq2002.0836
232	Others	2001-2005	Nutrient budget for Saguling Reservoir, West Java, Indonesia	Hart, BT; van Dok, W; Djuangsih, N	WATER RESEARCH	2002	36	8	2152	2160	PII S0043-1354(01)0428-6	10.1016/S0043-1354(01)00428-6
233	Others	2001-2005	Geochemical and physical characteristics of river and lake sediments at Naivasha, Kenya	Tarras-Wahlberg, H; Everard, M; Harper, DM	HYDROBIOLOGIA	2002	488	1-3	27	41		10.1023/A:1023301808624
234	Others	2001-2005	Effects of copper on algal communities at different current velocities	Sabater, S; Navarro, E; Guasch, H	JOURNAL OF APPLIED PHYCOLOGY	2002	14	5	391	398		10.1023/A:1022142227394
235	Others	2001-2005	Assessment of bioaccumulated metal and organochlorine compounds in relation to physiological biomarkers in Kootenai River white sturgeon	Kruse, GO; Scarnecchia, DL	JOURNAL OF APPLIED ICHTHYOLOGY	2002	18	4-6	430	438		10.1046/j.1439-0426.2002.00381.x
236	Others	2001-2005	Acute and chronic toxicity of zinc to the mottled sculpin Cottus bairdi	Woodling, J; Brinkman, S; Albeke, S	ENVIRONMENTAL TOXICOLOGY AND CHEMISTRY	2002	21	9	1922	1926		10.1002/etc.5620210920
237	Others	2001-2005	Improvement of the sediment ecosystem following diversion of an intertidal sewage outfall at the Fraser river estuary, Canada, with emphasis on Corophium salmonis (amphipoda)	Arvai, JL; Levings, CD; Harrison, PJ; Neill, WE	MARINE POLLUTION BULLETIN	2002	44	6	511	519	PII S0025-326X(01)00264-8	10.1016/S0025-326X(01)00264-8
238	Others	2001-2005	Design and management of edge-of-field water control structures for ecological benefits	Shields, FD; Smiley, PC; Cooper, CM	JOURNAL OF SOIL AND WATER CONSERVATION	2002	57	3	151	157
239	Others	2001-2005	The relationship between food density and short term assimilation rates in Potamopyrgus antipodarum and Deleatidium sp.	Broekhuizen, N; Parkyn, S; Miller, D; Rose, R	HYDROBIOLOGIA	2002	477	1-3	181	188		10.1023/A:1021011225513
240	Others	2001-2005	Assessment of injury to fish and wildlife resources in the Grand Calumet River and Indiana Harbor Area of Concern, USA	MacDonald, DD; Ingersoll, CG; Smorong, DE; Lindskoog, RA; Sparks, DW; Smith, JR; Simon, TP; Hanacek, MA	ARCHIVES OF ENVIRONMENTAL CONTAMINATION AND TOXICOLOGY	2002	43	2	130	140		10.1007/s00244-001-0053-y
241	Others	2001-2005	Historical assessment of the impacts of chemical contaminants in sediments on benthic invertebrates in the Tidal Passaic River, New Jersey	Wallin, JM; Hattersley, MD; Ludwig, DF; Iannuzzi, TJ	HUMAN AND ECOLOGICAL RISK ASSESSMENT	2002	8	5	1155	1176		10.1080/1080-700291905864
242	Others	2001-2005	High tolerance of alderfly larvae (Sialis spp : Megaloptera) to metals is not affected by water pH	Last, J; Johnson, KS; Herrick, G	BULLETIN OF ENVIRONMENTAL CONTAMINATION AND TOXICOLOGY	2002	69	3	370	377		10.1007/s00128-002-0072-z
243	Others	2001-2005	The free jet as a means to improve water quality: Destratification and oxygen enrichment	Michele, J; Michele, V	LIMNOLOGICA	2002	32	4	329	337		10.1016/S0075-9511(02)80024-X
244	Others	2001-2005	Incidence of white sturgeon deformities in two reaches of the Columbia River	Burner, LC; Rien, TA	CALIFORNIA FISH AND GAME	2002	88	2	57	67
245	Others	2001-2005	Biosorption of copper(II) from aqueous solutions by pre-treated biomass of marine algae Padina sp.	Kaewsarn, P	CHEMOSPHERE	2002	47	10	1081	1085	PII S0045-6535(01)00324-1	10.1016/S0045-6535(01)00324-1
246	Others	2001-2005	Characterization of sorption sites on Pilayelia littoralis and metal binding assessment using Cd-113 and Al-27 nuclear magnetic resonance	Carrilho, ENVM; Ferreira, AG; Gilbert, TR	ENVIRONMENTAL SCIENCE & TECHNOLOGY	2002	36	9	2003	2007		10.1021/es0107834
247	Others	2001-2005	Effects of cadmium stress on periphytic diatom communities in indoor artificial streams	Gold, C; Feurtet-Mazel, A; Coste, M; Boudou, A	FRESHWATER BIOLOGY	2003	48	2	316	328		10.1046/j.1365-2427.2003.00980.x
248	Others	2001-2005	Impacts of Cd and Zn on the development of periphytic diatom communities in artificial streams located along a river pollution gradient	Gold, C; Feurtet-Mazel, A; Coste, M; Boudou, A	ARCHIVES OF ENVIRONMENTAL CONTAMINATION AND TOXICOLOGY	2003	44	2	189	197		10.1007/s00244-002-2024-3
249	Others	2001-2005	Study of periphytic diatoms communities exposed to metallic contamination through complementary field and laboratory experiments	Feurtet-Mazel, A; Gold, C; Coste, M; Boudou, A	JOURNAL DE PHYSIQUE IV	2003	107		467	470		10.1051/jp4:20030342
250	Others	2001-2005	Benthic algae as monitors of heavy metals in various polluted rivers by energy dispersive X-ray spectrometer	Lai, SD; Chen, PC; Hsu, HK	JOURNAL OF ENVIRONMENTAL SCIENCE AND HEALTH PART A-TOXIC/HAZARDOUS SUBSTANCES & ENVIRONMENTAL ENGINEERING	2003	38	5	855	866		10.1081/ESE-120018596
251	Others	2001-2005	Factors affecting the distribution of benthic macrofauna in estuaries contaminated by urban runoff	Morrissey, DJ; Turner, SJ; Mills, GN; Williamson, RB; Wise, BE	MARINE ENVIRONMENTAL RESEARCH	2003	55	2	113	136	PII S0141-1136(02)00211-8	10.1016/S0141-1136(02)00211-8
252	Others	2001-2005	The spatial distribution and source of arsenic, copper, tin and zinc within the surface sediments of the Fal Estuary, Cornwall, UK	Pirrie, D; Power, MR; Rollinson, G; Camm, GS; Hughes, SH; Butcher, AR; Hughes, P	SEDIMENTOLOGY	2003	50	3	579	595		10.1046/j.1365-3091.2003.00566.x
253	Others	2001-2005	Changes in benthos following the clean-up of a severely metal-polluted cove in the Hudson River estuary: Environmental restoration or ecological disturbance?	Kelaher, BP; Levinton, JS; Oomen, J; Allen, BJ; Wong, WH	ESTUARIES	2003	26	6	1505	1516		10.1007/BF02803659
255	Others	2001-2005	Fish macroparasites as indicators of heavy metal pollution in river sites in Austria	Schludermann, C; Konecny, R; Laimgruber, S; Lewis, JW; Schiemer, F; Chovanec, A; Sures, B	PARASITOLOGY	2003	126		S61	S69		10.1017/S0031182003003743
256	Others	2001-2005	Laboratory and field validation of multiple molecular biomarkers of contaminant exposure in rainbow trout (Oncorhynchus mykiss)	McClain, JS; Oris, JT; Burton, GA; Lattier, D	ENVIRONMENTAL TOXICOLOGY AND CHEMISTRY	2003	22	2	361	370		10.1897/1551-5028(2003)022<0361:LAFVOM>2.0.CO;2
257	Others	2001-2005	Managing the water quality of the Kafue River	Kambole, MS	PHYSICS AND CHEMISTRY OF THE EARTH	2003	28	20-27	1105	1109		10.1016/j.pce.2003.08.031
258	Others	2001-2005	Metallothionein concentrations in natural populations of gudgeon (Gobio gobio): Relationship with metal concentrations in tissues and environment	Van Campenhout, K; Bervoets, L; Blust, R	ENVIRONMENTAL TOXICOLOGY AND CHEMISTRY	2003	22	7	1548	1555		10.1897/1551-5028(2003)22<1548:MCINPO>2.0.CO;2
259	Others	2001-2005	Effects of heavy metal pollution in the Pilcomayo river system, Bolivia, on resident human populations	Hudson-Edwards, KA; Miller, JR; Preston, D; Lechler, PJ; Macklin, MG; Miners, JS; Turner, JN	JOURNAL DE PHYSIQUE IV	2003	107		637	640		10.1051/jp4:20030384
260	Others	2001-2005	Profile of metal contents of sewage contaminated canal fishes	Dewani, VK; Ansari, IA; Khuhawar, MY	JOURNAL OF THE CHEMICAL SOCIETY OF PAKISTAN	2003	25	1	37	41
261	Others	2001-2005	Endocrine disruption in wild freshwater fish	Jobling, S; Tyler, CR	PURE AND APPLIED CHEMISTRY	2003	75	11-12	2219	2234		10.1351/pac200375112219
262	Others	2001-2005	Contrasting effects of organic and inorganic toxicants on freshwater periphyton	Guasch, H; Admiraal, W; Sabater, S	AQUATIC TOXICOLOGY	2003	64	2	165	175		10.1016/S0166-445X(03)00043-2
263	Others	2001-2005	Delayed gametogenesis and progesterone levels in soft-shell clams (Mya arenaria) in relation to in situ contamination to organotins and heavy metals in the St. Lawrence River (Canada)	Siah, A; Pellerin, J; Amiard, JC; Pelletier, E; Viglino, L	COMPARATIVE BIOCHEMISTRY AND PHYSIOLOGY C-TOXICOLOGY & PHARMACOLOGY	2003	135	2	145	156		10.1016/S1532-0456(03)00085-1
264	Others	2001-2005	Ecotoxicological responses of the mayfly Baetis tricaudatus to dietary and waterborne cadmium: Implications for toxicity testing	Irving, EC; Baird, DJ; Culp, JM	ENVIRONMENTAL TOXICOLOGY AND CHEMISTRY	2003	22	5	1058	1064		10.1897/1551-5028(2003)022<1058:EROTMB>2.0.CO;2
265	Others	2001-2005	Analyzing trophic transfer of metals in stream food webs using nitrogen isotopes	Quinn, MR; Feng, XH; Folt, CL; Chamberlain, CP	SCIENCE OF THE TOTAL ENVIRONMENT	2003	317	1-3	73	89	PII S0048-9697(02)00615-0	10.1016/S0048-9697(02)00615-0
266	Others	2001-2005	The effect of copper exposure on a simple aquatic food chain	Real, M; Munoz, I; Guasch, H; Navarro, E; Sabater, S	AQUATIC TOXICOLOGY	2003	63	3	283	291	PII S0166-445X(02)00187-X	10.1016/S0166-445X(02)00187-X
267	Others	2001-2005	When adapted to high zinc concentrations the periphytic green alga Stigeoclonium tenue produces high amounts of novel phytochelatin-related peptides	Pawlik-Skowronska, B	AQUATIC TOXICOLOGY	2003	62	2	155	163	PII S0166-445X(02)00080-2	10.1016/S0166-445X(02)00080-2
268	Others	2001-2005	A proposed framework for investigation of cause for environmental effects monitoring	Hewitt, LM; Dube, MG; Culp, JM; MacLatchy, DL; Munkittrick, KR	HUMAN AND ECOLOGICAL RISK ASSESSMENT	2003	9	1	195	211		10.1080/713609859
272	Others	2001-2005	Organic matter composition of gravel-stored sediments from salmon-bearing streams	Petticrew, EL; Arocena, JM	HYDROBIOLOGIA	2003	494	1-3	17	24		10.1023/A:1025416904982
273	Others	2001-2005	Abundance and vertical distribution of the phytobenthic community within a pool and riffle sequence of an alpine gravel stream	Muellner, AN; Schagerl, M	INTERNATIONAL REVIEW OF HYDROBIOLOGY	2003	88	3-4	243	254		10.1002/iroh.200390022
274	Others	2001-2005	Exposure to water from the lower Rhine induces a stress response in the rainbow trout Oncorhynchus mykiss	Nolan, DT; Spanings, FAT; Ruane, NM; Hadderingh, RH; Jenner, HA; Bonga, SEW	ARCHIVES OF ENVIRONMENTAL CONTAMINATION AND TOXICOLOGY	2003	45	2	247	257		10.1007/s00244-002-0068-z
275	Others	2001-2005	Use of biochemical Endpoints to determine relationships between contaminants and impaired fish health in a freshwater stream	Schlenk, D	HUMAN AND ECOLOGICAL RISK ASSESSMENT	2003	9	1	59	66		10.1080/713609852
276	Others	2001-2005	Seasonal and spatial distribution of bacterial biomass and the percentage of viable cells in a reservoir of Alabama	Tietjen, TE; Wetzel, RG	JOURNAL OF PLANKTON RESEARCH	2003	25	12	1521	1534		10.1093/plankt/fbg113
277	Others	2001-2005	Energy flow and elemental concentrations in the Steina River ecosystem (Black Forest, Germany)	Genoni, GP; Meyer, EI; Ulrich, A	AQUATIC SCIENCES	2003	65	2	143	157		10.1007/s00027-003-0644-y
278	Others	2001-2005	State of Lake Sysmajarvi, Eastern Finland, after loading with mine water and municipal waste water for several decades	Niinioja, R; Holopainen, AL; Hamalainen, H; Heitto, L; Luotonen, H; Mononen, P; Ramo, A	HYDROBIOLOGIA	2003	506	1-3	773	780		10.1023/B:HYDR.0000008544.44848.fd
279	Others	2001-2005	Analysis of microfouling products formed on metallic surfaces exposed in marine environment	D'Souza, F; Bhosle, NB	BIOFOULING	2003	19	2	95	107		10.1080/0892701021000026147
280	Others	2001-2005	Biosorption of cadmium(II) and copper(II) by pretreated biomass of marine alga Gracilaria fisheri	Chaisuksant, Y	ENVIRONMENTAL TECHNOLOGY	2003	24	12	1501	1508		10.1080/09593330309385695
281	Others	2001-2005	The application of fish scales in removing heavy metals from energy-produced waste streams: The role of microbes	Mustafiz, S; Rahaman, MS; Kelly, D; Tango, M; Islam, MR	ENERGY SOURCES	2003	25	9	905	916		10.1080/00908310390221255
282	Others	2001-2005	Manganese micro-nodules on ancient brick walls	Lopez-Arce, P; Garcia-Guinea, J; Fierro, JLG	SCIENCE OF THE TOTAL ENVIRONMENT	2003	302	1-3	267	274	PII S0048-9697(02)00398-4	10.1016/S0048-9697(02)00398-4
283	Others	2001-2005	Assessment of water quality and toxicity of polluted Rivers Fez and Sebou in the region of Fez (Morocco)	Koukal, B; Dominik, J; Vignati, D; Arpagaus, P; Santiago, S; Ouddane, B; Benaabidate, L	ENVIRONMENTAL POLLUTION	2004	131	1	163	172		10.1016/j.envpol.2004.01.014
284	Others	2001-2005	Water toxicity and metal contamination assessment of a polluted river: the Upper Vistula River (Poland)	Gueguen, C; Gilbin, R; Pardos, M; Dominik, J	APPLIED GEOCHEMISTRY	2004	19	1	153	162		10.1016/S0883-2927(03)00110-0
285	Others	2001-2005	Sediment quality in the Douro river estuary based on trace metal contents, macrobenthic community and elutriate sediment toxicity test (ESTT)	Mucha, AP; Bordalo, AA; Vasconcelos, MTSD	JOURNAL OF ENVIRONMENTAL MONITORING	2004	6	7	585	592		10.1039/b401855a
286	Others	2001-2005	Some aspects of water quality in a polluted lowland river in relation to the intracellular chemical levels in planktonic and epilithic diatoms	Tien, CJ	WATER RESEARCH	2004	38	7	1779	1790		10.1016/j.watres.2003.12.043
287	Others	2001-2005	The impact of petroleum hydrocarbons (diesel) on periphyton in an impacted tropical estuary based on in situ microcosms	Nayar, S; Goh, BPL; Chou, LM	JOURNAL OF EXPERIMENTAL MARINE BIOLOGY AND ECOLOGY	2004	302	2	213	232		10.1016/j.jembe.2003.10.016
288	Others	2001-2005	Linking metal bioaccumulation of aquatic insects to their distribution patterns in a mining-impacted river	Cain, DJ; Luoma, SN; Wallace, WG	ENVIRONMENTAL TOXICOLOGY AND CHEMISTRY	2004	23	6	1463	1473		10.1897/03-291
289	Others	2001-2005	Small-scale experiments support causal relationships between metal contamination and macroinvertebrate community responses	Clements, WH	ECOLOGICAL APPLICATIONS	2004	14	3	954	967		10.1890/03-5009
290	Others	2001-2005	Determining rates of change and evaluating group-level resiliency differences in hyporheic microbial communities in response to fluvial heavy-metal deposition	Feris, KP; Ramsey, PW; Rillig, M; Moore, JN; Gannon, JE; Holbert, WE	APPLIED AND ENVIRONMENTAL MICROBIOLOGY	2004	70	8	4756	4765		10.1128/AEM.70.8.4756-4765.2004
291	Others	2001-2005	Effects of heavy metals on population growth and metallothionein gene expression in the mosquito Culex quinquefasciatus, from Calcutta, India	Sarkar, S; Duttagupta, AK; Mal, TK	ENVIRONMENTAL POLLUTION	2004	127	2	183	193		10.1016/j.envpol.2003.08.005
292	Others	2001-2005	Concentrations of heavy metal and radioactivity in surface water and sediment of Hazar Lake (Elazig, Turkey)	Ozmen, H; Kulahci, F; Cukurovali, A; Dogru, M	CHEMOSPHERE	2004	55	3	401	408		10.1016/j.chemosphere.2003.11.003
293	Others	2001-2005	Sediment quality in the Atlantic coast of Spain	Riba, I; Casado-Martinez, C; Forja, JM; DelValls, A	ENVIRONMENTAL TOXICOLOGY AND CHEMISTRY	2004	23	2	271	282		10.1897/03-146
294	Others	2001-2005	Aquatic snails from mining sites have evolved to detect and avoid heavy metals	Lefcort, H; Abbott, DP; Cleary, DA; Howell, E; Keller, NC; Smith, MM	ARCHIVES OF ENVIRONMENTAL CONTAMINATION AND TOXICOLOGY	2004	46	4	478	484		10.1007/s00244-003-3029-2
295	Others	2001-2005	Resistance to water pollution in natural gudgeon (Gobio gobio) populations may be due to genetic adaptation	Knapen, D; Bervoets, L; Verheyen, E; Blust, R	AQUATIC TOXICOLOGY	2004	67	2	155	165		10.1016/j.aquatox.2003.12.001
296	Others	2001-2005	Water quality and ecology of the River Lee: mass balance and a review of temporal and spatial data	Snook, DL; Whitehead, PG	HYDROLOGY AND EARTH SYSTEM SCIENCES	2004	8	4	636	650		10.5194/hess-8-636-2004
297	Others	2001-2005	Changes in fulvic acid redox state through the oxycline of a permanently ice-covered Antarctic lake	Fulton, JR; McKnight, DM; Foreman, CM; Cory, RM; Stedmon, C; Blunt, E	AQUATIC SCIENCES	2004	66	1	27	46		10.1007/s00027-003-0691-4
298	Others	2001-2005	Paleoecological evidence of human impacts on the Neuse and Pamlico Estuaries of North Carolina, USA	Cooper, SR; McGlothlin, SK; Madritch, M; Jones, DL	ESTUARIES	2004	27	4	617	633		10.1007/BF02907649
299	Others	2001-2005	Macrofilamentous microbial communities in the metal-rich and acidic River Tinto, Spain	Lopez-Archilla, AI; Gerard, E; Moreira, D; Lopez-Garcia, P	FEMS MICROBIOLOGY LETTERS	2004	235	2	221	228		10.1016/j.femsle.2004.04.030
300	Others	2001-2005	Factors affecting the bacteria-heterotrophic nanoflagellate relationship in oligo-mesotrophic lakes	Tadonleke, RD; Pinel-Alloul, B; Bourbonnais, N; Pick, FR	JOURNAL OF PLANKTON RESEARCH	2004	26	6	681	695		10.1093/plankt/fbh060
301	Others	2001-2005	Laboratory and field responses to cadmium: An experimental study in effluent-dominated stream mesocosms	Brooks, BW; Stanley, JK; White, JC; Turner, PK; Wu, KB; La Point, TW	ENVIRONMENTAL TOXICOLOGY AND CHEMISTRY	2004	23	4	1057	1064		10.1897/03-199
302	Others	2001-2005	Assessing the efficacy of dredged materials from lake Panasoffkee, Florida: Implication to environment and agriculture - Part 1: Soil and environmental quality aspect	Sigua, GC; Holtkamp, ML; Coleman, SW	ENVIRONMENTAL SCIENCE AND POLLUTION RESEARCH	2004	11	5	321	326		10.1065/espr2004.08.212.1
303	Others	2001-2005	Size-dependent bioaccumulation of metals in the amphipod Gammarus zaddachi (Sexton 1912) from the River Hunte (Germany) and its relationship to the permeable body surface area	Wang, XL; Zauke, GP	HYDROBIOLOGIA	2004	515	1-3	11	28		10.1023/B:HYDR.0000027314.07061.b0
304	Others	2001-2005	Influence of total organic carbon and UV-B radiation on zinc toxicity and bioaccumulation in aquatic communities	Kashian, DR; Prusha, BA; Clements, WH	ENVIRONMENTAL SCIENCE & TECHNOLOGY	2004	38	23	6371	6376		10.1021/es049756e
305	Others	2001-2005	Landscape attributes, dissolved organic C, and metal bioaccumulation in aquatic macroinvertebrates (Arkansas River Basin, Colorado)	Prusha, BA; Clements, WH	JOURNAL OF THE NORTH AMERICAN BENTHOLOGICAL SOCIETY	2004	23	2	327	339		10.1899/0887-3593(2004)023<0327:LADOCA>2.0.CO;2
306	Others	2001-2005	Transport of lead and diesel fuel through a peat soil near Juneau, AK: a pilot study	Deiss, J; Byers, C; Clover, D; D'Amore, D; Love, A; Menzies, MA; Powell, J; Walter, MT	JOURNAL OF CONTAMINANT HYDROLOGY	2004	74	1-4	1	18		10.1016/j.jconhyd.2004.02.003
307	Others	2001-2005	Short-term toxicity and binding of platinum to freshwater periphyton communities	Rauch, S; Paulsson, M; Wilewska, M; Blanck, H; Morrison, GM	ARCHIVES OF ENVIRONMENTAL CONTAMINATION AND TOXICOLOGY	2004	47	3	290	296		10.1007/s00244-004-3197-8
308	Others	2001-2005	B[a]P-DNA binding in early life-stages of Atlantic tomcod: population differences and chromium modulation	Sorrentino, C; Roy, NK; Chambers, RC; Courtney, SC; Wirgin, I	MARINE ENVIRONMENTAL RESEARCH	2004	58	2-5	383	388		10.1016/j.marenvres.2004.03.024
309	Others	2001-2005	Sediment, perch (Perca fluviatilis L.) and bottom fauna as indicators of effluent discharged from the pulp and paper mill complex at Kemi, Northern Finland	Poykio, P; Taskila, E; Peramaki, P; Nurmesniemi, H; Kivilinna, VA; Kuokkanen, T; Virta, P	WATER AIR AND SOIL POLLUTION	2004	158	1	325	343
310	Others	2001-2005	Kinetic modeling and equilibrium studies during cadmium biosorption by dead Sargassum sp biomass	Cruz, CCV; da Costa, ACA; Henriques, CA; Luna, AS	BIORESOURCE TECHNOLOGY	2004	91	3	249	257		10.1016/S0960-8524(03)00194-9
311	Others	2001-2005	Reduced growth of rainbow trout (Oncorhynchus mykiss) fed a live invertebrate diet pre-exposed to metal-contaminated sediments	Hansen, JA; Lipton, J; Welsh, PG; Cacela, D; MacConnell, B	ENVIRONMENTAL TOXICOLOGY AND CHEMISTRY	2004	23	8	1902	1911		10.1897/02-619
312	Others	2001-2005	The biogeochemical cycle of iron and associated elements in Lake Kinneret	Shaked, Y; Erel, Y; Sukenik, A	GEOCHIMICA ET COSMOCHIMICA ACTA	2004	68	7	1439	1451		10.1016/j.gca.2003.09.018
313	Others	2001-2005	Ecotoxicological risk assessment of hospital wastewater: a proposed framework for raw effluents discharging into urban sewer network	Emmanuel, E; Perrodin, Y; Keck, G; Blanchard, JM; Vermande, P	JOURNAL OF HAZARDOUS MATERIALS	2005	117	1	1	11		10.1016/j.jhazmat.2004.08.032
314	Others	2001-2005	The Paracentrotus lividus populations from the northern Moroccan Atlantic coast: growth, reproduction and health condition	Bayed, A; Quiniou, F; Benrha, A; Guillou, M	JOURNAL OF THE MARINE BIOLOGICAL ASSOCIATION OF THE UNITED KINGDOM	2005	85	4	999	1007		10.1017/S0025315405012026
315	Others	2001-2005	Benthic diatom communities as indicators of anthropogenic metal contamination at Casey Station, Antarctica	Cunningham, L; Raymond, B; Snape, I; Riddle, MJ	JOURNAL OF PALEOLIMNOLOGY	2005	33	4	499	513		10.1007/s10933-005-0814-0
316	Others	2001-2005	The response of epilithic bacteria to different metals regime in two upland streams: assessed by conventional microbiological methods and PCR-DGGE	Mahmoud, HMA; Goulder, R; Carvalho, GR	ARCHIV FUR HYDROBIOLOGIE	2005	163	3	405	427		10.1127/0003-9136/2005/0163-0405
317	Others	2001-2005	A field-based microcosm method to assess the effects of polluted urban stream sediments on aquatic macroinvertebrates	Pettigrove, V; Hoffmann, A	ENVIRONMENTAL TOXICOLOGY AND CHEMISTRY	2005	24	1	170	180		10.1897/03-459.1
318	Others	2001-2005	Analyzing the causes for the persistence of chironomids in floodplain lake sediments	de Haas, EM; van Haaren, R; Koelmans, AA; Kraak, MHS; Admiraal, W	ARCHIV FUR HYDROBIOLOGIE	2005	162	2	211	228		10.1127/0003-9136/2005/0162-0211
319	Others	2001-2005	Synergic effect of gold mining and damming on mercury contamination in fish	Boudou, A; Maury-Brachet, R; Coquery, M; Durrieu, G; Cossa, D	ENVIRONMENTAL SCIENCE & TECHNOLOGY	2005	39	8	2448	2454		10.1021/es049149r
320	Others	2001-2005	Parasitism in fish - an endocrine modulator of ecological relevance?	Hecker, M; Karbe, L	AQUATIC TOXICOLOGY	2005	72	3	195	207		10.1016/j.aquatox.2004.12.008
321	Others	2001-2005	Concentrations of PCBs, organochlorine pesticides and heavy metals (lead, cadmium, and copper) in fish from the Drome river: Potential effects on otters (Lutra lutra)	Mazet, A; Keck, G; Berny, P	CHEMOSPHERE	2005	61	6	810	816		10.1016/j.chemosphere.2005.04.056
322	Others	2001-2005	An overview of industrial wastewater treatment and analysis as means of preventing pollution of surface and underground water bodies - the case of Nkana Mine in Zambia	Ntengwe, FW	PHYSICS AND CHEMISTRY OF THE EARTH	2005	30	11-16	726	734		10.1016/j.pce.2005.08.014
323	Others	2001-2005	Growth dilution of metals in microalgal biofilms	Hill, WR; Larsen, IL	ENVIRONMENTAL SCIENCE & TECHNOLOGY	2005	39	6	1513	1518		10.1021/es049587y
324	Others	2001-2005	Electron paramagnetic resonance and fluorescence in situ hybridization-based investigations of individual doses for persons living at Metlino in the upper reaches of the Techa River	Degteva, MO; Anspaugh, LR; Akleyev, AV; Jacob, P; Ivanov, DV; Wieser, A; Vorobiova, MI; Shishkina, EA; Shved, VA; Vozilova, A; Bayankin, SN; Napier, BA	HEALTH PHYSICS	2005	88	2	139	153		10.1097/01.HP.0000146612.69488.9c
325	Others	2001-2005	Integrated outdoor culture of two estuarine macroalgae as biofilters for dissolved nutrients from Sparus auratus waste waters	Hernandez, I; Fernandez-Engo, MA; Perez-Llorens, JL; Vergara, JJ	JOURNAL OF APPLIED PHYCOLOGY	2005	17	6	557	567		10.1007/s10811-005-9006-6
326	Others	2001-2005	Invasive freshwater molluscs are consumed by native fishes in South America	Garcia, ML; Protogino, LC	JOURNAL OF APPLIED ICHTHYOLOGY	2005	21	1	34	38		10.1111/j.1439-0426.2004.00570.x
327	Others	2001-2005	Co-exposure to metals modulates CYP1A mRNA inducibility in Atlantic tomcod Microgadus tomcod from two populations	Sorrentino, C; Roy, NK; Courtenay, SC; Wirgin, I	AQUATIC TOXICOLOGY	2005	75	3	238	252		10.1016/j.aquatox.2005.08.006
328	Others	2001-2005	Occurrence of antibiotic and metal resistance in bacteria from organs of river fish	Pathak, SP; Gopal, K	ENVIRONMENTAL RESEARCH	2005	98	1	100	103		10.1016/j.envres.2004.05.012
329	Others	2001-2005	A field assessment of long-term laboratory sediment toxicity tests with the amphipod Hyalella azteca	Ingersoll, CG; Wang, N; Hayward, JMR; Jones, JR; Jones, SB; Ireland, DS	ENVIRONMENTAL TOXICOLOGY AND CHEMISTRY	2005	24	11	2853	2870		10.1897/04-393R.1
330	Others	2001-2005	Impacts of lawn-care pesticides on aquatic ecosystems in relation to property value	Overmyer, JP; Noblet, R; Armbrust, KL	ENVIRONMENTAL POLLUTION	2005	137	2	263	272		10.1016/j.envpol.2005.02.006
331	Others	2001-2005	Exchange rates of cadmium between a burrowing mayfly and its surroundings in nature	Michaud, AL; Hare, L; Campbell, PGC	LIMNOLOGY AND OCEANOGRAPHY	2005	50	6	1707	1717		10.4319/lo.2005.50.6.1707
332	Others	2001-2005	Incremental Ecological Exposure Risks from Contaminated Sediments in an Urban Estuarine River	Ludwig, David F.; Iannuzzi, Timothy J.	INTEGRATED ENVIRONMENTAL ASSESSMENT AND MANAGEMENT	2005	1	4	374	390		10.1002/ieam.5630010407
333	Others	2001-2005	Paleolimnology of a fluvial lake downstream of Lake Superior and the industrialized region of Sault Sainte Marie	Reavie, ED; Robbins, JA; Stoermer, EF; Douglas, MSV; Emmert, GE; Morehead, NR; Mudroch, A	CANADIAN JOURNAL OF FISHERIES AND AQUATIC SCIENCES	2005	62	11	2586	2608		10.1139/F05-170
334	Others	2001-2005	Metal concentrations, foraging distances, and fledging success of great blue herons nesting along the Hanford Reach of the Columbia River	Tiller, BL; Marco, JD; Rickard, WH	ENVIRONMENTAL MONITORING AND ASSESSMENT	2005	104	1-3	71	79		10.1007/s10661-005-1603-y
335	Others	2001-2005	Development of ciliate community on artificial substrates associated with vertical gradients of environmental conditions in a karstic lake	Primc-Habdija, B; Habdija, I; Matonickin, R; Spoljar, M	ARCHIV FUR HYDROBIOLOGIE	2005	164	4	513	527		10.1127/0003-9136/2005/0164-0513
336	Others	2001-2005	Temporal and spatial variations in the geochemistry of major and minor particulate and selected dissolved elements of Thermaikos Gulf, Northwestern Aegean Sea	Price, NB; Karageorgis, AP; Kaberi, H; Zeri, C; Krasakopoulou, E; Voutsinou-Taliadouri, F; Lindsay, F; Assimakopoulou, G; Pagou, K	CONTINENTAL SHELF RESEARCH	2005	25	19-20	2428	2455		10.1016/j.csr.2005.08.007
337	Others	2001-2005	In situ avoidance response of adult Atlantic salmon to waste from the wood pulp industry	Thorstad, EB; Forseth, T; Aasestad, I; Okland, F; Johnsen, BO	WATER AIR AND SOIL POLLUTION	2005	165	1-4	187	194		10.1007/s11270-005-5418-9
338	Others	2001-2005	Microdynamics and seasonal changes in manganese oxide epiprecipitation in Pinal Creek, Arizona	Robbins, EI; Corley, TL	HYDROBIOLOGIA	2005	534	1-3	165	180		10.1007/s10750-004-1503-0
339	Others	2001-2005	Flood impact on water quality of small urban streams	Nabelkova, J; Stastna, G; Kominkova, D	WATER SCIENCE AND TECHNOLOGY	2005	52	12	267	274		10.2166/wst.2005.0481
340	Others	2001-2005	Physico-chemical and biological sediment properties determining erosion resistance of contaminated riverine sediments - Temporal and vertical pattern at the Lauffen reservoir/River Neckar, Germany	Gerbersdorf, SU; Jancke, T; Westrich, B	LIMNOLOGICA	2005	35	3	132	144		10.1016/j.limno.2005.05.001
995	Others	2001-2005	The catadromous European eel Anguilla anguilla (L.) as a model for freshwater evolutionary ecotoxicology: Relationship between heavy metal bioaccumulation, condition and genetic variability	Maes, GE; Raeymaekers, JAM; Pampoulie, C; Seynaeve, A; Goemans, G; Belpaire, C; Volckaert, FAM	AQUATIC TOXICOLOGY	2005	73	1	99	114		10.1016/j.aquatox.2005.01.010
341	Others	2006-2010	Effects of road runoff on biomass and metabolic activity of periphyton in experimental streams	Boisson, JC; Perrodin, Y	JOURNAL OF HAZARDOUS MATERIALS	2006	132	2-3	148	154		10.1016/j.jhazmat.2005.07.083
342	Others	2006-2010	Sediment-based study of the effects of decreasing mine water pollution on a heavily modified, nutrient enriched lake	Kauppila, T	JOURNAL OF PALEOLIMNOLOGY	2006	35	1	25	37		10.1007/s10933-005-6432-z
343	Others	2006-2010	Monitoring metal and metalloid bioaccumulation in Hydropsyche (Trichoptera, Hydropsychidae) to evaluate metal pollution in a mining river. Whole body versus tissue content	Sola, C; Prat, N	SCIENCE OF THE TOTAL ENVIRONMENT	2006	359	1-3	221	231		10.1016/j.scitotenv.2005.04.007
344	Others	2006-2010	Status and trends of benthic populations in a coastal drowned river mouth lake of Lake Michigan	Carter, Glenn S.; Nalepa, Thomas F.; Rediske, Richard R.	JOURNAL OF GREAT LAKES RESEARCH	2006	32	3	578	595		10.3394/0380-1330(2006)32[578:SATOBP]2.0.CO;2
345	Others	2006-2010	Macrophytes in urban stream rehabilitation: Establishment, ecological effects, and public perception	Larned, Scott T.; Suren, Alastair M.; Flanagan, Marty; Biggs, Barry J. F.; Riis, Tenna	RESTORATION ECOLOGY	2006	14	3	429	440		10.1111/j.1526-100X.2006.00151.x
346	Others	2006-2010	Response of the zoobenthos community along the dispersion plume of a highly polluted stream in the receiving waters of a large river (Rio de la Plata, Argentina)	Paggi, Analia C.; Ocon, Carolina; Tangorra, Mariana; Rodrigues Capitulo, Alberto	HYDROBIOLOGIA	2006	568		1	14		10.1007/s10750-005-0010-2
347	Others	2006-2010	Environmental assessments of trace metals in sediments from dongting lake, central China	Yao Zhigang; Bao Zhengyu; Gao Pu	JOURNAL OF CHINA UNIVERSITY OF GEOSCIENCES	2006	17	4	310	319		10.1016/S1002-0705(07)60004-1
348	Others	2006-2010	Heavy metals in recent sediments and bottom-fish under the influence of tanneries in South Brazil	Kolowski Rodrigues, Maria Lucia; Luiz, Milton; Formoso, Laquintinie	WATER AIR AND SOIL POLLUTION	2006	176	1-4	307	327		10.1007/s11270-006-9170-6
349	Others	2006-2010	Groundwater contribution of metals from an abandoned mine to the North Fork of the American Fork River, Utah	Lachmar, TE; Burk, NI; Kolesar, PT	WATER AIR AND SOIL POLLUTION	2006	173	1-4	103	120		10.1007/s11270-005-9031-8
350	Others	2006-2010	Macroscopic streamer growths in acidic, metal-rich mine waters in north wales consist of novel and remarkably simple bacterial communities	Hallberg, KB; Coupland, K; Kimura, S; Johnson, DB	APPLIED AND ENVIRONMENTAL MICROBIOLOGY	2006	72	3	2022	2030		10.1128/AEM.72.3.2022-2030.2006
351	Others	2006-2010	Antioxidative stress proteins and their gene expression in brown trout (Salmo trutta) from three rivers with different heavy metal levels	Hansen, B. H.; Romma, S.; Garmo, O. A.; Olsvik, P. A.; Andersen, R. A.	COMPARATIVE BIOCHEMISTRY AND PHYSIOLOGY C-TOXICOLOGY & PHARMACOLOGY	2006	143	3	263	274		10.1016/j.cbpc.2006.02.010
352	Others	2006-2010	Mercury in different environmental compartments of the Pra River Basin, Ghana	Donkor, A. K.; Bonzongo, J. C.; Nartey, V. K.; Adotey, D. K.	SCIENCE OF THE TOTAL ENVIRONMENT	2006	368	1	164	176		10.1016/j.scitotenv.2005.09.046
353	Others	2006-2010	Mercury concentrations in gonad, liver, and muscle of white sturgeon Acipenser transmontanus in the lower Columbia River	Webb, MAH; Feist, GW; Fitzpatrick, MS; Foster, EP; Schreck, CB; Plumlee, M; Wong, C; Gundersen, DT	ARCHIVES OF ENVIRONMENTAL CONTAMINATION AND TOXICOLOGY	2006	50	3	443	451		10.1007/s00244-004-0159-0
354	Others	2006-2010	Impacts of mercury contaminated mining waste on soil quality, crops, bivalves, and fish in the Naboc River area, Mindanao, Philippines	Appleton, JD; Weeks, JM; Calvez, JPS; Beinhoff, C	SCIENCE OF THE TOTAL ENVIRONMENT	2006	354	2-3	198	211		10.1016/j.scitotenv.2005.01.042
355	Others	2006-2010	Local disturbance history and habitat parameters influence the microdistribution of stream invertebrates	Effenberger, M; Sailer, G; Townsend, CR; Matthaei, CD	FRESHWATER BIOLOGY	2006	51	2	312	332		10.1111/j.1365.2427.2005.01502.x
356	Others	2006-2010	Chemical and biological characterisation of biofilms formed on different substrata in Tisza river (Hungary)	Kropfl, Krisztina; Vladar, Peter; Szabo, Katalin; Acs, Eva; Borsodi, Andrea K.; Szikora, Szilvia; Caroli, Sergio; Zaray, Gyula	ENVIRONMENTAL POLLUTION	2006	144	2	626	631		10.1016/j.envpol.2006.01.031
357	Others	2006-2010	Monitoring small fish populations in streams: A comparison of four passive methods	Clavero, M; Blanco-Garrido, F; Prenda, J	FISHERIES RESEARCH	2006	78	2-3	243	251		10.1016/j.fishres.2005.11.016
358	Others	2006-2010	Microeukaryotic diversity in the extreme environments of the Iberian Pyrite Belt: a comparison between universal and fungi-specific primer sets, temperature gradient gel electrophoresis and cloning	Gadanho, Mario; Sampaio, Jose Paulo	FEMS MICROBIOLOGY ECOLOGY	2006	57	1	139	148		10.1111/j.1574-6941.2006.00098.x
359	Others	2006-2010	Selenium and other trace metals in fish inhabiting a fly ash stream: Implications for regulatory tissue thresholds	Reash, RJ; Lohner, TW; Wood, KV	ENVIRONMENTAL POLLUTION	2006	142	3	397	408		10.1016/j.envpol.2005.10.025
360	Others	2006-2010	Cumulative impacts assessment along a large river, using brown bullhead catfish (Ameiurus nebulosus) populations	West, David W.; Ling, Nicholas; Hicks, Brendan J.; Tremblay, Louis A.; Kim, Nick D.; van den Heuvel, Michael R.	ENVIRONMENTAL TOXICOLOGY AND CHEMISTRY	2006	25	7	1868	1880		10.1897/05-315R.1
361	Others	2006-2010	Physiological mechanisms of degradation of fish populations in acidified water bodies	Moiseenko, T. I.; Sharova, O. N.	RUSSIAN JOURNAL OF ECOLOGY	2006	37	4	257	263		10.1134/S1067413606040072
362	Others	2006-2010	Influence of water quality and associated contaminants on survival and growth of the endangered Cape Fear shiner (Notropis mekistocholas)	Hewitt, Amanda H.; Cope, W. Gregory; Kwak, Thomas J.; Augspurger, Tom; Lazaro, Peter R.; Shea, Damian	ENVIRONMENTAL TOXICOLOGY AND CHEMISTRY	2006	25	9	2288	2298		10.1897/05-569R.1
363	Others	2006-2010	Distribution of heavy metals in freshwater ecosystem of a small stream impacted by urban drainage	Nabelkova, J.; Kominkova, D.	WATER SCIENCE AND TECHNOLOGY	2006	54	6-7	339	346		10.2166/wst.2006.601
364	Others	2006-2010	The nutrient forms, cycling and exchange flux in the sediment and overlying water system in lakes from the middle and lower reaches of Yangtze River	Qin Boqiang; Zhu Guangwei	SCIENCE IN CHINA SERIES D-EARTH SCIENCES	2006	49		1	13		10.1007/s11430-006-8101-0
365	Others	2006-2010	Spatial and temporal dynamics of dissolved trace metals, organic carbon, mineral nutrients, and phytoplankton in a coastal lagoon: Great South Bay, New York	Clark, L. B.; Gobler, C. J.; Sanudo-Wilhelmy, S. A.	ESTUARIES AND COASTS	2006	29	5	841	854		10.1007/BF02786535
367	Others	2006-2010	Effects of pesticides on community structure and ecosystem functions in agricultural streams of three biogeographical regions in Europe	Schaefer, Ralf Bernhard; Caquet, Thierry; Siimes, Katri; Mueller, Ralf; Lagadic, Laurent; Liess, Matthias	SCIENCE OF THE TOTAL ENVIRONMENT	2007	382	2-3	272	285		10.1016/j.scitotenv.2007.04.040
368	Others	2006-2010	Multiple indicators reveal river plume influence on sediments and benthos in a New Zealand coastal embayment	Forrest, Barrie M.; Gillespie, Paul A.; Cornelisen, Chris D.; Rogers, Karyne M.	NEW ZEALAND JOURNAL OF MARINE AND FRESHWATER RESEARCH	2007	41	1	13	24		10.1080/00288330709509892
369	Others	2006-2010	Effects of colonizing predators on yellow perch (Perca flavescens) populations in lakes recovering from acidification and metal stress	Lippert, Kelly A.; Gunn, John M.; Morgan, George E.	CANADIAN JOURNAL OF FISHERIES AND AQUATIC SCIENCES	2007	64	10	1413	1428		10.1139/F07-097
370	Others	2006-2010	Assessment of heavy metal contamination in blue crab specimens	Pitta Virga, Rossana Helena; Geraldo, Luiz Paulo; dos Santos, Fabiana Henrique	CIENCIA E TECNOLOGIA DE ALIMENTOS	2007	27	4	779	785		10.1590/S0101-20612007000400017
371	Others	2006-2010	Field effects of pollutants in dynamic environments. A case study on earthworm populations in river floodplains contaminated with heavy metals	Klok, Chris; Goedhart, Paul W.; Vandecasteele, Bart	ENVIRONMENTAL POLLUTION	2007	147	1	26	31		10.1016/j.envpol.2006.08.023
372	Others	2006-2010	Using a sediment quality triad approach to evaluate benthic toxicity in the lower hackensack river, New Jersey	Sorensen, Mary T.; Conder, Jason M.; Fuchsman, Phyllis C.; Martello, Linda B.; Wenning, Richard J.	ARCHIVES OF ENVIRONMENTAL CONTAMINATION AND TOXICOLOGY	2007	53	1	36	49		10.1007/s00244-006-0165-5
373	Others	2006-2010	Bioassessment of wet-weather pollution impacts on fine sediments in urban waters by benthic indices and the sediment quality triad	Lafont, M.; Grapentine, L.; Rochfort, Q.; Marsalek, J.; Tixier, G.; Breil, P.	WATER SCIENCE AND TECHNOLOGY	2007	56	9	13	20		10.2166/wst.2007.737
374	Others	2006-2010	Influence of drought and municipal sewage effluents on the baseflow water chemistry of an upper Piedmont river	Hur, Jin; Schlautman, Mark A.; Karanfil, Tanju; Smink, John; Song, Hocheol; Klaine, Stephen J.; Hayes, John C.	ENVIRONMENTAL MONITORING AND ASSESSMENT	2007	132	1-3	171	187		10.1007/s10661-006-9513-1
375	Others	2006-2010	Environmental monitoring by gene expression biomarkers in Barbus graellsii: Laboratory and field studies	Quiros, Laia; Pina, Benjamin; Sole, Montse; Blasco, Julian; Angel Lopez, Miguel; Riva, M. Carmen; Barcelo, Damia; Raldua, Demetrio	CHEMOSPHERE	2007	67	6	1144	1154		10.1016/j.chemosphere.2006.11.032
376	Others	2006-2010	Water quality management in the lower stretch of the river Ganges, east coast of India: an approach through environmental education	Sarkar, Santosh Kumar; Saha, Mahua; Takada, Hideshige; Bhattacharya, Asokkumar; Mishra, Pravakar; Bhattacharya, Badal	JOURNAL OF CLEANER PRODUCTION	2007	15	16	1559	1567		10.1016/j.jclepro.2006.07.030
377	Others	2006-2010	Mercury pollution and childhood in Amazon riverside villages	Pinheiro, M. C. N.; Crespo-Lopez, M. E.; Vieira, J. L. F.; Oikawa, T.; Guimaraes, G. A.; Araujo, C. C.; Amoras, W. W.; Ribeiro, D. R.; Herculano, A. M.; do Nascimento, J. L. M.; Silveira, L. C. L.	ENVIRONMENT INTERNATIONAL	2007	33	1	56	61		10.1016/j.envint.2006.06.024
378	Others	2006-2010	Mercury contamination in the vicinity of a derelict chlor-alkali plant - Part II: Contamination of the aquatic and terrestrial food chain and potential risks to the local population	Ullrich, Susanne M.; Ilyushchenko, Mikhail A.; Tanton, Trevor W.; Uskov, Grigory A.	SCIENCE OF THE TOTAL ENVIRONMENT	2007	381	1-3	290	306		10.1016/j.scitotenv.2007.02.020
379	Others	2006-2010	A long-term copper exposure on freshwater ecosystem using lotic mesocosms: Individual and population responses of three-spined sticklebacks (Gasterosteus aculeatus)	Roussel, Helene; Joachim, Sandrine; Lamothe, Sylvain; Palluel, Olivier; Gauthier, Laury; Bonzom, Jean-Marc	AQUATIC TOXICOLOGY	2007	82	4	272	280		10.1016/j.aquatox.2007.02.018
380	Others	2006-2010	Suppression of aromatase activity in populations of bream (Abramis brama) from the river Elbe, Germany	Hecker, Markus; Sanderson, J. Thomas; Karbe, Ludwig	CHEMOSPHERE	2007	66	3	542	552		10.1016/j.chemosphere.2006.05.046
381	Others	2006-2010	Heavy metals concentrations in the offal, gill, muscle and liver of a freshwater mudfish (Parachanna obscura) from Ogba River, Benin city, Nigeria	Obasohan, E. E.	AFRICAN JOURNAL OF BIOTECHNOLOGY	2007	6	22	2620	2627		10.5897/AJB2007.000-2419
382	Others	2006-2010	Total mercury distribution in different tissues of frigate tuna (Auxis thazard thazard) from the Atlantic coastal waters of Ghana, Gulf of Guinea	Voegborlo, R. B.; Adimado, A. A.; Ephraim, J. H.	ENVIRONMENTAL MONITORING AND ASSESSMENT	2007	132	1-3	503	508		10.1007/s10661-006-9552-7
383	Others	2006-2010	Chemical contamination of the Rybinsk Reservoir, northwest Russia: Relationship between liver polychlorinated biphenyls (PCB) content and health indicators in bream (Abramis brama)	Chuiko, Grigorii M.; Tillitt, Donald E.; Zajicek, James L.; Flerov, Boris A.; Stepanova, Vera M.; Zhelnin, Yuri Y.; Podgornaya, Vera A.	CHEMOSPHERE	2007	67	3	527	536		10.1016/j.chemosphere.2006.09.046
384	Others	2006-2010	Determination of post-dredging concentrations of selected trace metals in water, sediment and the freshwater mudfish (Clarias gariepinus) from Ikpoba river in Benin City, Edo State, Nigeria	Obasohan, E. E.; Oronsaye, J. A. O.; Eguavoen, O. I.	AFRICAN JOURNAL OF BIOTECHNOLOGY	2007	6	4	470	474
385	Others	2006-2010	Mercury distribution in medium-size rivers and reservoirs of the Sao Paulo state (Southeast Brazil)	Tomazelli, Andra Cristina; Martinelli, Luiz Antonio; Krug, Francisco Jose; Santos, Dario, Jr.; Ruffini, Iolanda; de Camargo, Plinio Barbosa; Horvat, Milena	JOURNAL OF ENVIRONMENTAL QUALITY	2007	36	2	478	486		10.2134/jeq2005.0407
386	Others	2006-2010	Algal-bacterial interactions in metal contaminated floodplain sediments	Boivin, M. E. Y.; Greve, G. D.; Garcia-Meza, J. V.; Massieux, B.; Sprenger, W.; Kraak, M. H. S.; Breure, A. M.; Rutgers, M.; Admiraal, W.	ENVIRONMENTAL POLLUTION	2007	145	3	884	894		10.1016/j.envpol.2006.05.003
387	Others	2006-2010	Distribution and possible source of trace elements in the sediment cores of a tropical macrotidal estuary and their ecotoxicological significance	Chatterjee, M.; Silva Filho, E. V.; Sarkar, S. K.; Sella, S. M.; Bhattacharya, A.; Satpathy, K. K.; Prasad, M. V. R.; Chakraborty, S.; Bhattacharya, B. D.	ENVIRONMENT INTERNATIONAL	2007	33	3	346	356		10.1016/j.envint.2006.11.013
388	Others	2006-2010	Microbial communities and geochemical dynamics in an extremely acidic, metal-rich stream at an abandoned sulfide mine (Huelva, Spain) underpinned by two functional primary production systems	Rowe, Owen F.; Sanchez-Espana, Javier; Hallberg, Kevin B.; Johnson, D. Barrie	ENVIRONMENTAL MICROBIOLOGY	2007	9	7	1761	1771		10.1111/j.1462-2920.2007.01294.x
389	Others	2006-2010	Variability in the provision and function of mucilage in phytoplankton: facultative responses to the environment	Reynolds, Colin S.	HYDROBIOLOGIA	2007	578	1	37	45		10.1007/s10750-006-0431-6
390	Others	2006-2010	Prokaryotic community composition and ecology of floating macroscopic filaments from an extreme acidic environment, Rio Tinto (SW, Spain)	Garcia-Moyano, A.; Gonzalez-Toril, E.; Aguilera, A.; Amils, R.	SYSTEMATIC AND APPLIED MICROBIOLOGY	2007	30	8	601	614		10.1016/j.syapm.2007.08.002
391	Others	2006-2010	Effects of clogging on stream macroinvertebrates: An experimental approach	Bo, Tiziano; Fenoglio, Stefano; Malacarne, Giorgio; Pessino, Massimo; Sgariboldi, Francesca	LIMNOLOGICA	2007	37	2	186	192		10.1016/j.limno.2007.01.002
392	Others	2006-2010	Mercury levels and potential risk from subsistence foods from the Aleutians	Burger, Joanna; Gochfeld, Michael; Jeitner, Christian; Burke, Sean; Stamm, Tim; Snigaroff, Ronald; Snigaroff, Dan; Patrick, Robert; Weston, Jim	SCIENCE OF THE TOTAL ENVIRONMENT	2007	384	1-3	93	105		10.1016/j.scitotenv.2007.05.004
393	Others	2006-2010	Distribution and seasonal variability in the benthic eukaryotic community of Rio Tinto (SW, Spain), an acidic, high metal extreme environment	Aguilera, Angeles; Zettler, Erik; Gomez, Felipe; Amaral-Zettler, Linda; Rodriguez, Nuria; Amils, Ricardo	SYSTEMATIC AND APPLIED MICROBIOLOGY	2007	30	7	531	546		10.1016/j.syapm.2007.05.003
394	Others	2006-2010	Development and structure of eukaryotic biofilms in an extreme acidic environment, Rio Tinto (SW, Spain)	Aguilera, Angeles; Souza-Egipsy, Virginia; Gomez, Felipe; Amils, Ricardo	MICROBIAL ECOLOGY	2007	53	2	294	305		10.1007/s00248-006-9092-2
395	Others	2006-2010	Sediment properties for assessing the erosion risk of contaminated riverine sites	Gerbersdorf, Sabine U.; Jancke, Thomas; Westrich, Bernhard	JOURNAL OF SOILS AND SEDIMENTS	2007	7	1	25	35		10.1065/jss2006.11.190
396	Others	2006-2010	Sensitivity of mottled sculpins (Cottus bairdi) and rainbow trout (Onchorhynchus mykiss) to acute and chronic toxicity of cadmium, copper, and zinc	Besser, John M.; Mebane, Christopher A.; Mount, David R.; Ivey, Chris D.; Kunz, James L.; Greer, I. Eugene; May, Thomas W.; Ingersoll, Christopher G.	ENVIRONMENTAL TOXICOLOGY AND CHEMISTRY	2007	26	8	1657	1665		10.1897/06-571R.1
397	Others	2006-2010	Larvae of the invasive species Limnoperna fortunei (Bivalvia) in the diet of fish larvae in the Parana River, Argentina	Paolucci, Esteban M.; Cataldo, Daniel H.; Fuentes, Carlos M.; Boltovskoy, Demetrio	HYDROBIOLOGIA	2007	589		219	233		10.1007/s10750-007-0734-2
398	Others	2006-2010	Scales of variation in otolith elemental chemistry of juvenile staghorn sculpin (Leptocottus armatus) in three Pacific Northwest estuaries	Miller, J. A.	MARINE BIOLOGY	2007	151	2	483	494		10.1007/s00227-006-0477-z
399	Others	2006-2010	How eukaryotic algae can adapt to the Spain's Rio Tinto: a neo-Darwinian proposal for rapid adaptation to an extremely hostile ecosystem	Costas, Eduardo; Flores-Moya, Antonio; Perdigones, Nieves; Maneiro, Emilia; Blanco, Jose Luis; Garcia, Marta Eulalia; Lopez-Rodas, Victoria	NEW PHYTOLOGIST	2007	175	2	334	339		10.1111/j.1469-8137.2007.02095.x
400	Others	2006-2010	Mercury transport and bioaccumulation in riverbank communities of the Alvarado Lagoon System, Veracruz State, Mexico	Guentzel, Jane L.; Portilla, Enrique; Keith, Katherine M.; Keith, Edward O.	SCIENCE OF THE TOTAL ENVIRONMENT	2007	388	1-3	316	324		10.1016/j.scitotenv.2007.07.060
401	Others	2006-2010	Regional geochemical baselines for Portuguese shelf sediments	Mil-Homens, M.; Stevens, R. L.; Cato, I.; Abrantes, F.	ENVIRONMENTAL POLLUTION	2007	148	2	418	427		10.1016/j.envpol.2006.12.007
402	Others	2006-2010	Gill metal binding and stress gene transcription in brown trout (Salmo trutta) exposed to metal environments: The effect of pre-exposure in natural populations	Hansen, Bjorn Henrik; Garmo, Oyvind A.; Olsvik, Pal A.; Andersen, Rolf A.	ENVIRONMENTAL TOXICOLOGY AND CHEMISTRY	2007	26	5	944	953		10.1897/06-380R.1
403	Others	2006-2010	Partitioning, bioavailability and origin of heavy metals from the Nador Lagoon sediments (Morocco) as a basis for their management	Gonzalez, I.; Aguila, E.; Galan, E.	ENVIRONMENTAL GEOLOGY	2007	52	8	1581	1593		10.1007/s00254-006-0602-9
404	Others	2006-2010	Hair analysis in sled dogs (Canis lupus familiaris) illustrates a linkage of mercury exposure along the Yukon River with human subsistence food systems	Dunlap, Kriya L.; Reynolds, Arleigh J.; Bowers, Peter M.; Duffy, Lawrence K.	SCIENCE OF THE TOTAL ENVIRONMENT	2007	385	1-3	80	85		10.1016/j.scitotenv.2007.07.002
405	Others	2006-2010	Biomarkers of contaminant exposure in northern pike (Esox lucius) from the Yukon River Basin, Alaska	Hinck, J. E.; Blazer, V. S.; Denslow, N. D.; Myers, M. S.; Gross, T. S.; Tillitt, D. E.	ARCHIVES OF ENVIRONMENTAL CONTAMINATION AND TOXICOLOGY	2007	52	4	549	562		10.1007/s00244-006-0134-z
406	Others	2006-2010	Chemical reactivity of microbe and mineral surfaces in hydrous ferric oxide depositing hydrothermal springs	Lalonde, S. V.; Amskold, L.; McDermott, T. R.; Inskeep, W. P.; Konhauser, K. O.	GEOBIOLOGY	2007	5	3	219	234		10.1111/j.1472-4669.2007.00113.x
407	Others	2006-2010	Large mixed-species dispersal flights of predatory and scavenging aquatic Heteroptera and Coleoptera, northern Arizona, USA	Stevens, Lawrence E.; Polhemus, John T.; Durfee, Richard S.; Olson, Carl A.	WESTERN NORTH AMERICAN NATURALIST	2007	67	4	587	592		10.3398/1527-0904(2007)67[587:LMDFOP]2.0.CO;2
408	Others	2006-2010	Controlling aquatic weeds in a Saudi drainage canal using grass carp (Ctenopharyngodon idella Val.)	Belal, Ibrahim E. H.	JOURNAL OF FOOD AGRICULTURE & ENVIRONMENT	2007	5	1	332	336
409	Others	2006-2010	Heavy metal concentrations in water, sediment, fish and some benthic organisms from tigris river, Turkey	Karadede-Akin, Huelya; Uenlue, Erhan	ENVIRONMENTAL MONITORING AND ASSESSMENT	2007	131	1-3	323	337		10.1007/s10661-006-9478-0
410	Others	2006-2010	Evidence of Zn isotopic fractionation in a soil-plant system of a pristine tropical watershed (Nsimi, Cameroon)	Viers, Jerome; Oliva, Priscia; Nonell, Anthony; Gelabert, Alexandre; Sonke, Jeroen E.; Freydier, Rrni; Gainville, Rornuald; Dupre, Bernard	CHEMICAL GEOLOGY	2007	239	1-2	124	137		10.1016/j.chemgeo.2007.01.005
411	Others	2006-2010	Bioreagents - their use in the removal of heavy metals from liquid streams by biosorptionl bioflotation	Calfa, Bruno Abreu; Torem, Mauricio Leonardo	REM-REVISTA ESCOLA DE MINAS	2007	60	3	537	542		10.1590/S0370-44672007000300015
1378	Others	2006-2010	Biomonitoring of lead, zinc, and cadmium in streams draining lead-mining and non-mining areas, Southeast Missouri, USA	Besser, John M.; Brumbaugh, William G.; May, Thomas W.; Schmitt, Christopher J.	ENVIRONMENTAL MONITORING AND ASSESSMENT	2007	129	1-3	227	241		10.1007/s10661-006-9356-9
412	Others	2006-2010	Microbial stabilization of riverine sediments by extracellular polymeric substances	Gerbersdorf, Sabine Ulrike; Jancke, Thomas; Westrich, Bernhard; Paterson, David M.	GEOBIOLOGY	2008	6	1	57	69		10.1111/j.1472-4669.2007.00120.x
413	Others	2006-2010	Cadmium toxicity and bioaccumulation in freshwater biofilms	Morin, Soizic; Duong, Thi Thuy; Herlory, Olivier; Feurtet-Mazel, Agnes; Coste, Michel	ARCHIVES OF ENVIRONMENTAL CONTAMINATION AND TOXICOLOGY	2008	54	2	173	186		10.1007/s00244-007-9022-4
414	Others	2006-2010	SCANNING ELECTRON MICROSCOPY OBSERVATIONS OF DEFORMITIES IN SMALL PENNATE DIATOMS EXPOSED TO HIGH CADMIUM CONCENTRATIONS	Morin, Soizic; Coste, Michel; Hamilton, Paul B.	JOURNAL OF PHYCOLOGY	2008	44	6	1512	1518		10.1111/j.1529-8817.2008.00587.x
415	Others	2006-2010	Zinc induces shifts in microbial carbon flux in tropical coastal environments	Rochelle-Newall, E. J.; Delesalle, B.; Mari, X.; Rouchon, C.; Torreton, J. -P.; Pringault, O.	AQUATIC MICROBIAL ECOLOGY	2008	52	1	57	68		10.3354/ame01212
416	Others	2006-2010	The algal flora of an extremely acidic, metal-rich drainage pond of Sao Domingos pyrite mine (Portugal)	Wolowski, Konrad; Turnau, Katarzyna; Henriques, Fernando S.	CRYPTOGAMIE ALGOLOGIE	2008	29	4	313	324
417	Others	2006-2010	Mitigation of metal toxicity to freshwater biofilms development (Decazeville watershed, SW France)	Morin, Soizic; Duong, Thi Thuy; Boutry, Sebastien; Coste, Michel	CRYPTOGAMIE ALGOLOGIE	2008	29	3	201	216
418	Others	2006-2010	Metals concentration in sediments and muscular tissues of some fish from the Castillero Lagoon, Venezuela	Marquez, Aristide; Senior, William; Martinez, Gregorio; Castaneda, Julian; Gonzalez, Angel	REVISTA CIENTIFICA-FACULTAD DE CIENCIAS VETERINARIAS	2008	18	2	121	133
419	Others	2006-2010	Sediment pollution and its effect on fish through food chain in the Yangtze River	Yi, Yujun; Wang, Zhaoyin; Zhang, Kang; Yu, Guoan; Duan, Xuehua	INTERNATIONAL JOURNAL OF SEDIMENT RESEARCH	2008	23	4	338	347		10.1016/S1001-6279(09)60005-6
420	Others	2006-2010	The structure of the benthic macrofaunal assemblages and sediments characteristics of the Paraguacu estuarine system, NE, Brazil	Barros, Francisco; Hatje, Vanessa; Figueiredo, Maria Betania; Magalhaes, Wagner Ferreira; Dorea, Haroldo Silveira; Emidio, Elissandro Soares	ESTUARINE COASTAL AND SHELF SCIENCE	2008	78	4	753	762		10.1016/j.ecss.2008.02.016
421	Others	2006-2010	Acute toxicity of aqueous copper, cadmium, and zinc to the mayfly Rhithrogena hageni	Brinkman, Stephen F.; Johnston, Walter D.	ARCHIVES OF ENVIRONMENTAL CONTAMINATION AND TOXICOLOGY	2008	54	3	466	472		10.1007/s00244-007-9043-z
422	Others	2006-2010	Endocrine effects of contaminated sediments on the freshwater snail Potamopyrgus antipodarum in vivo and in the cell bioassays in vitro	Mazurova, E.; Hilscherova, K.; Jalova, V.; Koehler, H.-R.; Triebskorn, R.; Giesy, J. P.; Blaha, L.	AQUATIC TOXICOLOGY	2008	89	3	172	179		10.1016/j.aquatox.2008.06.013
423	Others	2006-2010	Living in highly dynamic polluted river floodplains, do contaminants contribute to population and community effects?	Klok, Chris; Kraak, Michiel H. S.	SCIENCE OF THE TOTAL ENVIRONMENT	2008	406	3	455	461		10.1016/j.scitotenv.2008.05.058
424	Others	2006-2010	Influence of halophytes and metal contamination on salt marsh macro-benthic communities	Vinagre, C.; Cabral, H. N.; Cacador, I.	ESTUARINE COASTAL AND SHELF SCIENCE	2008	76	4	715	722		10.1016/j.ecss.2007.08.001
425	Others	2006-2010	Sediment quality triad assessment of an industrialized estuary of the northeastern USA	Iannuzzi, Timothy J.; Armstrong, Tina N.; Long, Edward R.; Iannuzzi, Jacqueline; Ludwig, David F.	ENVIRONMENTAL MONITORING AND ASSESSMENT	2008	139	1-3	257	275		10.1007/s10661-007-9832-x
426	Others	2006-2010	Bioassessment of Benthic Macroinvertebrates in Wetland Habitats of Lake Saint-Pierre (St. Lawrence River)	Tall, Laure; Methot, Ginette; Armellin, Alain; Pinel-Alloul, Bernadette	JOURNAL OF GREAT LAKES RESEARCH	2008	34	4	599	614
427	Others	2006-2010	The 'Storm of the Century' (December 1999) and the accidental escape of Siberian sturgeons (Acipenser baerii) into the Gironde estuary (Southwest France) - An original approach for metal contamination	Maury-Brachet, Regine; Rochard, Eric; Durrieu, Gilles; Boudou, Alain	ENVIRONMENTAL SCIENCE AND POLLUTION RESEARCH	2008	15	1	89	94		10.1065/espr2007.12.469
428	Others	2006-2010	Integrating probabalistic and targeted compliance monitoring for comprehensive watershed assessment	Stein, Eric D.; Bernstein, Brock	ENVIRONMENTAL MONITORING AND ASSESSMENT	2008	144	1-3	117	129		10.1007/s10661-007-9950-5
429	Others	2006-2010	Relationships among exceedences of sediment guidelines, the results of ambient sediment toxicity tests, and community metrics in estuarine systems	Griffith, Michael B.; Kravitz, Michael	ESTUARIES AND COASTS	2008	31	1	101	114		10.1007/s12237-007-9003-x
430	Others	2006-2010	Effects of exposure to multiple trace metals on biochemical, histological and ultrastructural features of gills of a freshwater fish, Channa punctata Bloch	Pandey, Suwarna; Parvez, Suhel; Ansari, Rizwan Ahamd; Ali, Mehboob; Kaur, Manpreet; Hayat, Faisal; Ahmad, Firoz; Raisuddin, Sheikh	CHEMICO-BIOLOGICAL INTERACTIONS	2008	174	3	183	192		10.1016/j.cbi.2008.05.014
431	Others	2006-2010	Heavy metals in water, sediment and tissues of Liza saliens from Esmoriz-Paramos lagoon, Portugal	Fernandes, C.; Fontainhas-Fernandes, A.; Cabral, D.; Salgado, M. A.	ENVIRONMENTAL MONITORING AND ASSESSMENT	2008	136	1-3	267	275		10.1007/s10661-007-9682-6
432	Others	2006-2010	Heavy metal in tissues of three fish species from different trophic levels in a Tropical Brazilian River	Terra, Bianca Freitas; Araujo, Francisco Gerson; Calza, Cristiane Ferreira; Lopes, Ricardo Tadeu; Teixeira, Tatiana Pires	WATER AIR AND SOIL POLLUTION	2008	187	1-4	275	284		10.1007/s11270-007-9515-9
433	Others	2006-2010	Mercury exposure and antioxidant defenses in women: A comparative study in the Amazon	Pinheiro, M. C. N.; Macchi, B. M.; Vieira, J. L. F.; Oikawa, T.; Amoras, W. W.; Guimaraes, G. A.; Costa, C. A.; Crespo-Lopez, M. E.; Herculano, A. M.; Silveira, L. C. L.; do Nascimento, J. L. M.	ENVIRONMENTAL RESEARCH	2008	107	1	53	59		10.1016/j.envres.2007.08.007
434	Others	2006-2010	Heavy metals in the nase, Chondrostoma nasus (L. 1758), and its intestinal parasite Caryophyllaeus laticeps (Pallas 1781) from Austrian rivers: Bioindicative aspects	Jirsa, Franz; Leodolter-Dvorak, Monika; Krachler, Regina; Frank, Christa	ARCHIVES OF ENVIRONMENTAL CONTAMINATION AND TOXICOLOGY	2008	55	4	619	626		10.1007/s00244-008-9154-1
435	Others	2006-2010	Assessment of the exposure of two fish species to metals pollution in the Ogun river catchments, Ketu, Lagos, Nigeria	Adeniyi, A. A.; Yusuf, K. A.; Okedeyi, O. O.	ENVIRONMENTAL MONITORING AND ASSESSMENT	2008	137	1-3	451	458		10.1007/s10661-007-9780-5
436	Others	2006-2010	Heavy metal pollution in river Kabul affecting the inhabitant fish population	Yousafzai, Ali Muhammad; Khan, Abdur Rehman; Shakoori, A. R.	PAKISTAN JOURNAL OF ZOOLOGY	2008	40	5	331	339
437	Others	2006-2010	Element concentrations in the swimbladder parasite Anguillicola crassus (nematoda) and its host the European eel, Anguilla anguilla from Asi River (Hatay-Turkey)	Genc, Ercument; Sangun, M. Kemal; Dural, Meltem; Can, M. Fatih; Altunhan, Cem	ENVIRONMENTAL MONITORING AND ASSESSMENT	2008	141	1-3	59	65		10.1007/s10661-007-9878-9
438	Others	2006-2010	Physico-chemical parameters and bacterial diversity in the Moroccan's Sebou River	Malki, M.; Marin, Irma; Essahale, A.; Amils, R.; Moumni, M.	JOURNAL OF FOOD AGRICULTURE & ENVIRONMENT	2008	6	1	172	176
439	Others	2006-2010	Comparison of mercury distribution between liver and muscle - A biomonitoring of fish from lightly and heavily contaminated localities	Havelkova, Marcela; Dusek, Ladislav; Nemethova, Danka; Poleszczuk, Gorzyslaw; Svobodova, Zdenka	SENSORS	2008	8	7	4095	4109		10.3390/s8074095
440	Others	2006-2010	The effect of habitat and environmental history on otolith chemistry of barramundi Lates calcarifer in estuarine populations of a regulated tropical river	Milton, David; Halliday, Ian; Sellin, Michelle; Marsh, Richard; Staunton-Smith, Jonathan; Woodhead, Jon	ESTUARINE COASTAL AND SHELF SCIENCE	2008	78	2	301	315		10.1016/j.ecss.2007.12.009
442	Others	2006-2010	Vertical distribution of mercury species at two sites in the Western Black Sea	Lamborg, Carl H.; Yigiterhan, Oguz; Fitzgerald, William F.; Balcom, Prentiss H.; Hammerschmidt, Chad R.; Murray, James	MARINE CHEMISTRY	2008	111	1-2	77	89		10.1016/j.marchem.2007.01.011
443	Others	2006-2010	Heavy metals in mangrove surface sediment of Mengkabong lagoon, Sabah: Multivariate and geo-accumulation index approaches	Praveena, S. M.; Ahmed, A.; Radojevic, M.; Abdullah, M. H.; Aris, A. Z.	INTERNATIONAL JOURNAL OF ENVIRONMENTAL RESEARCH	2008	2	2	139	148
444	Others	2006-2010	Trace elements and polycyclic aromatic hydrocarbons (PAHs) concentrations in deep Gulf of Mexico sediments	Wade, Terry L.; Soliman, Yousra; Sweet, Stephen T.; Wolff, Gary A.; Presley, Bobby J.	DEEP-SEA RESEARCH PART II-TOPICAL STUDIES IN OCEANOGRAPHY	2008	55	24-26	2585	2593		10.1016/j.dsr2.2008.07.006
445	Others	2006-2010	Carbon and nitrogen stable isotopes and metal concentration in food webs from a mining-impacted coastal lagoon	Marin-Guirao, Lazaro; Lloret, Javier; Marin, Arnaldo	SCIENCE OF THE TOTAL ENVIRONMENT	2008	393	1	118	130		10.1016/j.scitotenv.2007.12.023
447	Others	2006-2010	Response of a New Zealand mayfly (Deleatidium spp) to acid mine drainage: Implications for mine remediation	O'Halloran, Kathryn; Cavanagh, Jo-Anne; Harding, Jon S.	ENVIRONMENTAL TOXICOLOGY AND CHEMISTRY	2008	27	5	1135	1140		10.1897/07-199.1
448	Others	2006-2010	Dynamics of metal availability and toxicity in historically polluted floodplain sediments	van der Geest, Harm G.; Paumen, Miriam Leon	SCIENCE OF THE TOTAL ENVIRONMENT	2008	406	3	419	425		10.1016/j.scitotenv.2008.05.052
449	Others	2006-2010	Exposure to metals through the consumption of fish and seafood by the population living near the Ebro River in Catalonia, Spain: Health risks	Nadal, Marti; Ferre-Huguet, Nuria; Marti-Cid, Roser; Schuhmacher, Marta; Domingo, Jose L.	HUMAN AND ECOLOGICAL RISK ASSESSMENT	2008	14	4	780	795		10.1080/10807030802235235
450	Others	2006-2010	Freshwater fishes and water status in Mexico: A country-wide appraisal	Contreras-Balderas, S.; Ruiz-Campos, G.; Schmitter-Soto, J. J.; Diaz-Pardo, E.; Contreras-McBeath, T.; Medina-Soto, M.; Zambrano-Gonzalez, L.; Varela-Romero, A.; Mendoza-Alfaro, R.; Ramirez-Martinez, C.; Leija-Tristan, M. A.; Almada-Villela, P.; Hendrickson, D. A.; Lyons, J.	AQUATIC ECOSYSTEM HEALTH & MANAGEMENT	2008	11	3	246	256		10.1080/14634980802319986
451	Others	2006-2010	Are there physiological correlates of dominance in natural trout populations?	Sloman, K. A.; Baker, D.; Winberg, S.; Wilson, R. W.	ANIMAL BEHAVIOUR	2008	76		1279	1287		10.1016/j.anbehav.2008.06.012
452	Others	2006-2010	Temporal and spatial variability in juvenile red snapper otolith elemental signatures in the northern Gulf of Mexico	Paterson, William F., III; Cowan, James H., Jr.; Wilson, Charles A.; Chen, Zhongxing	TRANSACTIONS OF THE AMERICAN FISHERIES SOCIETY	2008	137	2	521	532		10.1577/T06-264.1
453	Others	2006-2010	Sperm motility in the fishes of pesticide exposed and from polluted rivers of Gomti and Ganga of north India	Singh, Pratap B.; Sahu, Vikash; Singh, Vandana; Nigam, Santosh K.; Singh, Hement K.	FOOD AND CHEMICAL TOXICOLOGY	2008	46	12	3764	3769		10.1016/j.fct.2008.09.066
454	Others	2006-2010	Organochlorine pesticides, polychlorinated biphenyls, metals, and trace elements in waterbird eggs, Salton Sea, California, 2004	Henny, Charles J.; Anderson, Thomas W.; Crayon, John J.	HYDROBIOLOGIA	2008	604		137	149		10.1007/s10750-008-9320-5
455	Others	2006-2010	Palaeoproductivity changes and upwelling variability in the Galicia Mud Patch during the last 5000 years: geochemical and microfloral evidence	Bernandez, P.; Gonzalez-Alvarez, R.; Frances, G.; Prego, R.; Barcena, M. A.; Romero, O. E.	HOLOCENE	2008	18	8	1207	1218		10.1177/0959683608096596
456	Others	2006-2010	Genetic structure of the common sole (Solea solea) in the Bay of Biscay: Nurseries as units of selection?	Guinand, B.; Rolland, J. L.; Bonhomme, F.	ESTUARINE COASTAL AND SHELF SCIENCE	2008	78	2	316	326		10.1016/j.ecss.2007.12.005
457	Others	2006-2010	Qualitative estimation of heavy metals in marine sediment using thermal analysis	Rodriguez-Barroso, M. R.; Solar, M. Ramirez-Del; Blanco, E.; Quiroga, J. M.; Garcia-Morales, J. L.	SOIL & SEDIMENT CONTAMINATION	2008	17	2	107	120		10.1080/15320380701870260
458	Others	2006-2010	Validation of daily increment formation and the effects of different temperatures and feeding regimes on short-term otolith growth in Australian smelt Retropinna semoni	Tonkin, Z.; King, A. J.; Robertson, A.	ECOLOGY OF FRESHWATER FISH	2008	17	2	312	317		10.1111/j.1600-0633.2007.00283.x
459	Others	2006-2010	Microbial and histopathological study of the vibriosis caused by Vibrio vulnificus serovar E in eels: The metalloprotease Vvp is not an essential lesional factor	Valiente, E.; Padros, F.; Lamas, J.; Llorens, A.; Amaro, C.	MICROBIAL PATHOGENESIS	2008	45	5-6	386	393		10.1016/j.micpath.2008.09.001
460	Others	2006-2010	The relation between concentrations of ovarian trace elements and the body size of Atlantic cod Gadus morhua	Bang, A.; Gronkjaer, P.; Lorenzen, B.	ICES JOURNAL OF MARINE SCIENCE	2008	65	7	1191	1197		10.1093/icesjms/fsn094
461	Others	2006-2010	Metal concentrations in chub, Leuciscus cephalus, from a submontane river	Krywult, Marek; Klich, Mariusz; Szarek-Gwiazda, Ewa	ACTA ICHTHYOLOGICA ET PISCATORIA	2008	38	1	47	53		10.3750/AIP2008.38.1.08
462	Others	2006-2010	Biosorption of lead(II) from aqueous solutions by non-living algal biomass Oedogonium sp and Nostoc sp - A comparative study	Gupta, Vinod K.; Rastogi, Arshi	COLLOIDS AND SURFACES B-BIOINTERFACES	2008	64	2	170	178		10.1016/j.colsurfb.2008.01.019
463	Others	2006-2010	Producing docosahexaenoic acid (DHA)-rich algae from blodiesel-derived crude glycerol: Effects of impurities on DHA production and algal biomass composition	Pyle, Denver J.; Garcia, Rafael A.; Wen, Zhiyou	JOURNAL OF AGRICULTURAL AND FOOD CHEMISTRY	2008	56	11	3933	3939		10.1021/jf800602s
464	Others	2006-2010	Altered energetics and parasitism in juvenile northern pike (Esox lucius) inhabiting metal-mining contaminated lakes	Kelly, Jocelyn M.; Janz, David M.	ECOTOXICOLOGY AND ENVIRONMENTAL SAFETY	2008	70	3	357	369		10.1016/j.ecoenv.2008.01.022
465	Others	2006-2010	Litter breakdown in a stream affected by drainage from a gold mine	Medeiros, Adriana O.; Rocha, Paula; Rosa, Carlos A.; Graca, Manuel A. S.	FUNDAMENTAL AND APPLIED LIMNOLOGY	2008	172	1	59	70		10.1127/1863-9135/2008/0172-0059
1197	Others	2006-2010	A novel approach to determining a population-level threshold in ecological risk assessment: A case study of zinc	Kamo, Masashi; Naito, Wataru	HUMAN AND ECOLOGICAL RISK ASSESSMENT	2008	14	4	714	727		10.1080/10807030802235110
466	Others	2006-2010	Copper accumulation and toxicity in fluvial periphyton: The influence of exposure history	Serra, A.; Corcoll, N.; Guasch, H.	CHEMOSPHERE	2009	74	5	633	641		10.1016/j.chemosphere.2008.10.036
467	Others	2006-2010	Linking diatom community structure to pesticide input as evaluated through a spatial contamination potential (Phytopixal): A case study in the Neste river system (South-West France)	Morin, S.; Bottin, M.; Mazzella, N.; Macary, F.; Delmas, F.; Winterton, P.; Coste, M.	AQUATIC TOXICOLOGY	2009	94	1	28	39		10.1016/j.aquatox.2009.05.012
469	Others	2006-2010	THALLIUM LEVELS AND BIOACCUMULATION IN ENVIRONMENTAL SAMPLES OF NORTHERN CHILE: HUMAN HEALTH RISKS	Queirolo, Fabrizio; Stegen, Susana; Contreras-Ortega, Carlos; Ostapczuk, Peter; Queirolo, Alessandro; Paredes, Betty	JOURNAL OF THE CHILEAN CHEMICAL SOCIETY	2009	54	4	464	469
470	Others	2006-2010	TERATOLOGY IN EUNOTIA TAXA IN THE GREAT SMOKY MOUNTAINS NATIONAL PARK AND DESCRIPTION OF EUNOTIA MACROGLOSSA SP NOV.	Furey, Paula C.; Lowe, Rex L.; Johansen, Jeffrey R.	DIATOM RESEARCH	2009	24	2	273	290
471	Others	2006-2010	Mercury Cycling in Stream Ecosystems. 3. Trophic Dynamics and Methylmercury Bioaccumulation	Chasar, Lia C.; Scudder, Barbara C.; Stewart, A. Robin; Bell, Amanda H.; Aiken, George R.	ENVIRONMENTAL SCIENCE & TECHNOLOGY	2009	43	8	2733	2739		10.1021/es8027567
472	Others	2006-2010	Protecting aquatic organisms from chemicals: the harsh realities	Sumpter, John P.	PHILOSOPHICAL TRANSACTIONS OF THE ROYAL SOCIETY A-MATHEMATICAL PHYSICAL AND ENGINEERING SCIENCES	2009	367	1904	3877	3894		10.1098/rsta.2009.0106
474	Others	2006-2010	Hyporheic Microbial Community Development Is a Sensitive Indicator of Metal Contamination	Faris, Kevin P.; Ramsey, Philip W.; Gibbons, Sean M.; Frazar, Chris; Rillig, Matthias C.; Moore, Johnnie N.; Gannon, James E.; Holben, William E.	ENVIRONMENTAL SCIENCE & TECHNOLOGY	2009	43	16	6158	6163		10.1021/es9005465
475	Others	2006-2010	Limited transfer of uranium to higher trophic levels by Gammarus pulex L. in contaminated environments	Schaller, Joerg; Brackhage, Carsten; Dudel, E. Gert	JOURNAL OF ENVIRONMENTAL MONITORING	2009	11	9	1629	1633		10.1039/b906420f
476	Others	2006-2010	Assessment of water quality of polluted lake using multivariate statistical techniques: A case study	Kazi, T. G.; Arain, M. B.; Jamali, M. K.; Jalbani, N.; Afridi, H. I.; Sarfraz, R. A.; Baig, J. A.; Shah, Abdul Q.	ECOTOXICOLOGY AND ENVIRONMENTAL SAFETY	2009	72	2	301	309		10.1016/j.ecoenv.2008.02.024
477	Others	2006-2010	Physiological responses to mercury in feral carp populations inhabiting the low Ebro River (NE Spain), a historically contaminated site	Navarro, Anna; Quiros, Laia; Casado, Marta; Faria, Melissa; Carrasco, Luis; Benejam, Lluis; Benito, Josep; Diez, Sergi; Raldua, Demetrio; Barata, Carlos; Bayona, Josep M.; Pina, Benjamin	AQUATIC TOXICOLOGY	2009	93	2-3	150	157		10.1016/j.aquatox.2009.04.009
478	Others	2006-2010	Association of spinal deformities with heavy metal bioaccumulation in natural populations of grass goby, Zosterisessor ophiocephalus Pallas, 1811 from the Gulf of GabSs (Tunisia)	Messaoudi, Imed; Deli, Tmim; Kessabi, Kaouthar; Barhoumi, Sana; Kerkeni, Abdelhamid; Said, Khaled	ENVIRONMENTAL MONITORING AND ASSESSMENT	2009	156	1-4	551	560		10.1007/s10661-008-0504-2
479	Others	2006-2010	LONG-TERM AND ACUTE EFFECTS OF ZINC CONTAMINATION OF A STREAM ON FISH MORTALITY AND PHYSIOLOGY	Giardina, Andrea; Larson, Sandra F.; Wisner, Brian; Wheeler, John; Chao, Matthew	ENVIRONMENTAL TOXICOLOGY AND CHEMISTRY	2009	28	2	287	295		10.1897/07-461.1
480	Others	2006-2010	Decadal and seasonal scale changes of an artificial lake environment after blocking tidal flows in the Yeongsan Estuary region, Korea	Lee, Young Geun; An, Kwang-Guk; Ha, Phuc Thi; Lee, Keun-Young; Kang, Joo-Hyon; Cha, Sung Min; Cho, Kyung Hwa; Lee, Yun Seok; Chang, In Seop; Kim, Kyoung-Woong; Kimj, Joon Ha	SCIENCE OF THE TOTAL ENVIRONMENT	2009	407	23	6063	6072		10.1016/j.scitotenv.2009.08.031
481	Others	2006-2010	Human Health Risk Assessment of Environmental Exposure to Organochlorine Compounds in the Catalan Stretch of the Ebro River, Spain	Ferre-Huguet, Nuria; Bosch, Carme; Lourencetti, Carolina; Nadal, Marti; Schuhmacher, Marta; Grimalt, Joan O.; Domingo, Jose L.	BULLETIN OF ENVIRONMENTAL CONTAMINATION AND TOXICOLOGY	2009	83	5	662	667		10.1007/s00128-009-9871-9
482	Others	2006-2010	STUDY OF COPPER, CHROMIUM AND LEAD CONTENT IN MUGIL CEPHALUS AND ELEGINOPS MACLOVINUS OBTAINED IN THE MOUTHS OF MAULE AND MATAQUITO RIVERS (MAULE REGION, CHILE)	Tapia, J.; Bertran, C.; Araya, C.; Astudillo, M. J.; Vargas Chacoff, L.; Carrasco, G.; Vaderrama, A.; Letelier, L.	JOURNAL OF THE CHILEAN CHEMICAL SOCIETY	2009	54	1	36	39
483	Others	2006-2010	Heavy Metal Contamination in Phrynops geoffroanus (Schweigger, 1812) (Testudines: Chelidae) in a River Basin, So Paulo, Brazil	Pina, C. I.; Lance, V. A.; Ferronato, B. O.; Guardia, I.; Marques, T. S.; Verdade, L. M.	BULLETIN OF ENVIRONMENTAL CONTAMINATION AND TOXICOLOGY	2009	83	6	771	775		10.1007/s00128-009-9866-6
484	Others	2006-2010	Likely Population-Level Effects of Contaminants on a Resident Estuarine Fish Species: Comparing Gillichthys mirabilis Population Static Measurements and Vital Rates in San Francisco and Tomales Bays	McGourty, Catherine R.; Hobbs, James A.; Bennett, William A.; Green, Peter G.; Hwang, Hyun-Min; Ikemiyagi, Naoaki; Lewis, Levi; Cope, Jason M.	ESTUARIES AND COASTS	2009	32	6	1111	1120		10.1007/s12237-009-9177-5
485	Others	2006-2010	EXPERIENCES FROM A BIOMARKER STUDY ON FARMED RAINBOW TROUT (ONCORHYNCHUS MYKISS) USED FOR ENVIRONMENTAL MONITORING IN A SWEDISH RIVER	Hanson, Niklas; Larsson, Ake	ENVIRONMENTAL TOXICOLOGY AND CHEMISTRY	2009	28	7	1536	1545		10.1897/08-501.1
486	Others	2006-2010	Discarded Military Munitions Case Study: Ordnance Reef (HI-06), Hawaii	Garcia, Sonia Shjegstad; MacDonald, Kathryn; De Carlo, Eric Heinen; Overfield, Mike L.; Reyer, Tony; Rolfe, Jason	MARINE TECHNOLOGY SOCIETY JOURNAL	2009	43	4	85	99		10.4031/MTSJ.43.4.13
487	Others	2006-2010	Legacy sources of mercury in an urbanised watershed	Clark, Heather F.; Benoit, Gaboury	ENVIRONMENTAL CHEMISTRY	2009	6	3	235	244		10.1071/EN09006
488	Others	2006-2010	IMPROVING BIO-DIAGNOSTIC MONITORING USING SIMPLE COMBINATIONS OF STANDARD BIOTIC INDICES	Clews, Esther; Ormerod, S. J.	RIVER RESEARCH AND APPLICATIONS	2009	25	3	348	361		10.1002/rra.1166
489	Others	2006-2010	THE DUAL ORIGIN OF STELLAR HALOS	Zolotov, Adi; Willman, Beth; Brooks, Alyson M.; Governato, Fabio; Brook, Chris B.; Hogg, David W.; Quinn, Tom; Stinson, Greg	ASTROPHYSICAL JOURNAL	2009	702	2	1058	1067		10.1088/0004-637X/702/2/1058
490	Others	2006-2010	Biofilm Bacterial Community Structure in Streams Affected by Acid Mine Drainage	Lear, Gavin; Niyogi, Dev; Harding, Jon; Dong, Yimin; Lewis, Gillian	APPLIED AND ENVIRONMENTAL MICROBIOLOGY	2009	75	11	3455	3460		10.1128/AEM.00274-09
491	Others	2006-2010	Speciation of lead, copper, zinc and antimony in water draining a shooting range-Time dependant metal accumulation and biomarker responses in brown trout (Salmo trutta L.)	Heier, Lene Sorlie; Lien, Ivar B.; Stromseng, Arnljot E.; Ljones, Marita; Rosseland, Bjorn Olav; Tollefsen, Knut-Erik; Salbu, Brit	SCIENCE OF THE TOTAL ENVIRONMENT	2009	407	13	4047	4055		10.1016/j.scitotenv.2009.03.002
492	Others	2006-2010	Ecological impacts of lead mining on Ozark streams: Toxicity of sediment and pore water	Besser, John M.; Brumbaugh, William G.; Allert, Ann L.; Poulton, Barry C.; Schmitt, Christopher J.; Ingersoll, Christopher G.	ECOTOXICOLOGY AND ENVIRONMENTAL SAFETY	2009	72	2	516	526		10.1016/j.ecoenv.2008.05.013
493	Others	2006-2010	Temporal variation of heavy metal contamination in fish of the river lot in southern France	Shinn, C.; Dauba, F.; Grenouillet, G.; Guenard, G.; Lek, S.	ECOTOXICOLOGY AND ENVIRONMENTAL SAFETY	2009	72	7	1957	1965		10.1016/j.ecoenv.2009.06.007
494	Others	2006-2010	Effects of chronic copper exposure on fluvial systems: Linking structural and physiological changes of fluvial biofilms with the in-stream copper retention	Serra, A.; Guasch, H.	SCIENCE OF THE TOTAL ENVIRONMENT	2009	407	19	5274	5282		10.1016/j.scitotenv.2009.06.008
495	Others	2006-2010	Spatial patterns in PCBs, pesticides, mercury and cadmium in the common sole in the NW Mediterranean Sea, and a novel use of contaminants as biomarkers	Dierking, J.; Wafo, E.; Schembri, T.; Lagadec, V.; Nicolas, C.; Letourneur, Y.; Harmelin-Vivien, M.	MARINE POLLUTION BULLETIN	2009	58	11	1605	1614		10.1016/j.marpolbul.2009.07.008
496	Others	2006-2010	Elevated blood lead levels in a riverside population in the Brazilian Amazon	Barbosa, Fernando, Jr.; Fillion, Myriam; Lemire, Melanie; Sousa Passos, Carlos Jose; Rodrigues, Jairo Lisboa; Philibert, Aline; Guimares, Jean-Remy; Mergler, Donna	ENVIRONMENTAL RESEARCH	2009	109	5	594	599		10.1016/j.envres.2009.03.005
497	Others	2006-2010	Study on the sensitivity to cadmium of marine fish Salaria basilisca (Pisces: Blennidae)	Messaoudi, Imed; Barhoumi, Sana; Said, Khaled; Kerken, Abdelhamid	JOURNAL OF ENVIRONMENTAL SCIENCES	2009	21	11	1620	1624		10.1016/S1001-0742(08)62464-X
498	Others	2006-2010	Discriminating between intra- and extracellular metals using chemical extractions: an update on the case of iron	Hassler, Christel S.; Schoemann, Veronique	LIMNOLOGY AND OCEANOGRAPHY-METHODS	2009	7		479	489		10.4319/lom.2009.7.479
499	Others	2006-2010	Realism of model ecosystems: an evaluation of physicochemistry and macroinvertebrate assemblages in artificial streams	Ledger, M. E.; Harris, R. M. L.; Armitage, P. D.; Milner, A. M.	HYDROBIOLOGIA	2009	617		91	99		10.1007/s10750-008-9530-x
500	Others	2006-2010	Shallow lake trophic status linked to late Holocene climate and human impacts	Waters, Matthew N.; Piehler, Michael F.; Rodriguez, Antonio B.; Smoak, Joseph M.; Bianchi, Thomas S.	JOURNAL OF PALEOLIMNOLOGY	2009	42	1	51	64		10.1007/s10933-008-9247-x
501	Others	2006-2010	Distribution of the cyanobacterial toxins cylindrospermopsin and deoxycylindrospermopsin in a stratified lake in north-eastern New South Wales, Australia	Everson, Sally; Fabbro, Larelle; Kinnear, Susan; Eaglesham, Geoff; Wright, Paul	MARINE AND FRESHWATER RESEARCH	2009	60	1	25	33		10.1071/MF08115
502	Others	2006-2010	Mercury in Biota and Surficial Sediments from Coatzacoalcos Estuary, Gulf of Mexico: Distribution and Seasonal Variation	Ruelas-Inzunza, Jorge; Paez-Osuna, Federico; Zamora-Arellano, Nydia; Amezcua-Martinez, Felipe; Bojorquez-Leyva, Humberto	WATER AIR AND SOIL POLLUTION	2009	197	1-4	165	174		10.1007/s11270-008-9799-4
504	Others	2006-2010	Contaminant concentrations in Asian carps, invasive species in the Mississippi and Illinois Rivers	Rogowski, D. L.; Soucek, D. J.; Levengood, J. M.; Johnson, S. R.; Chick, J. H.; Dettmers, J. M.; Pegg, M. A.; Epifanio, J. M.	ENVIRONMENTAL MONITORING AND ASSESSMENT	2009	157	1-4	211	222		10.1007/s10661-008-0529-6
505	Others	2006-2010	Liver Histopathology in Brown Trout (Salmo trutta f. fario) from the Tinhela River, Subjected to Mine Drainage from the Abandoned Jales Mine (Portugal)	Carrola, J.; Fontainhas-Fernandes, A.; Matos, P.; Rocha, E.	BULLETIN OF ENVIRONMENTAL CONTAMINATION AND TOXICOLOGY	2009	83	1	35	41		10.1007/s00128-009-9726-4
506	Others	2006-2010	Mining and urban impacts on semi-arid freshwater aquatic systems: the example of Mount Isa, Queensland	Taylor, Mark P.; Mackay, Alana; Kuypers, Tabitha; Hudson-Edwards, Karen	JOURNAL OF ENVIRONMENTAL MONITORING	2009	11	5	977	986		10.1039/b819026g
507	Others	2006-2010	Measuring in-stream retention of copper by means of constant-rate additions	Serra, A.; Guasch, H.; Marti, E.; Geiszinger, A.	SCIENCE OF THE TOTAL ENVIRONMENT	2009	407	12	3847	3854		10.1016/j.scitotenv.2009.01.056
509	Others	2006-2010	Probing the archaeal diversity of a mixed thermophilic bioleaching culture by TGGE and FISH	Mikkelsen, Deirdre; Kappler, Ulrike; McEwan, Alastair G.; Sly, Lindsay I.	SYSTEMATIC AND APPLIED MICROBIOLOGY	2009	32	7	501	513		10.1016/j.syapm.2009.06.001
510	Others	2006-2010	Site-specific P absorbency of ochre from acid mine-drainage near an abandoned Cu-S mine in the Avoca-Avonmore catchment, Ireland	Fenton, O.; Healy, M. G.; Rodgers, M.; Huallachain, D. O.	CLAY MINERALS	2009	44	1	113	123		10.1180/claymin.2009.044.1.113
511	Others	2006-2010	Analysis and Human Health Risk Assessment of Arsenic, Cadmium, and Mercury in Manta Birostris (Manta Ray) Caught Along the Ghanaian Coastline	Essumang, D. K.	HUMAN AND ECOLOGICAL RISK ASSESSMENT	2009	15	5	985	998		10.1080/10807030903153451
512	Others	2006-2010	Exploration of the influence of global warming on the chironomid community in a manipulated shallow groundwater system	Tixier, Guillaume; Wilson, Kevin P.; Williams, D. Dudley	HYDROBIOLOGIA	2009	624	1	13	27		10.1007/s10750-008-9663-y
513	Others	2006-2010	Epipelic diatoms from an extreme acid environment: Beowulf Spring, Yellowstone National Park, USA	Hobbs, William O.; Wolfe, Alexander P.; Inskeep, William P.; Amskold, Larry; Konhauser, Kurt O.	NOVA HEDWIGIA	2009			71	83
514	Others	2006-2010	Leeches as Sensor-bioindicators of River Contamination by PCBs	Macova, Stanislava; Harustiakova, Danka; Kolarova, Jitka; Machova, Jana; Zlabek, Vladimir; Vykusova, Blanka; Randak, Tomas; Velisek, Josef; Poleszczuk, Gorzyslaw; Hajslova, Jana; Pulkrabova, Jana; Svobodova, Zdenka	SENSORS	2009	9	3	1807	1820		10.3390/s90301807
515	Others	2006-2010	Biodiversity loss in benthic macroinfaunal communities and its consequence for organic mercury trophic availability to benthivorous predators in the lower Hudson River estuary, USA	Goto, Daisuke; Wallace, William G.	MARINE POLLUTION BULLETIN	2009	58	12	1909	1915		10.1016/j.marpolbul.2009.09.032
516	Others	2006-2010	Phytoplankton dynamics in a high elevation reservoir of Northwestern Argentina (Tucuman)	Seeligmann, Claudia; Tracanna, Beatriz C.	LIMNETICA	2009	28	1	105	123
517	Others	2006-2010	Diseases of the Chilean Flounder Paralichthys adspersus (Steindachner, 1867) as Biomarkers of Marine Coastal Pollution Near the Itata River (Chile). Part I: In Situ Macroscopic Lesions	Leonardi, Maritza; Vera, Jeanett; Tarifeno, Eduardo	ARCHIVES OF ENVIRONMENTAL CONTAMINATION AND TOXICOLOGY	2009	56	3	536	545		10.1007/s00244-008-9208-4
518	Others	2006-2010	Mercury concentration in fish from Piracicaba River (Minas Gerais, Brazil)	Arantes, I. A.; Pinto, M. T. C.; Mangabeira, P. A.; Grenier-Loustalot, M. F.; Veado, M. A. R. V.; Oliveira, A. H.	ENVIRONMENTAL MONITORING AND ASSESSMENT	2009	156	1-4	119	130		10.1007/s10661-008-0468-2
519	Others	2006-2010	Biology of the Caddisfly Oligostomis ocelligera (Trichoptera: Phryganeidae) Inhabiting Acidic Mine Drainage in Pennsylvania	Redell, Lori A.; Gall, Wayne K.; Ross, Robert M.; Dropkin, David S.	NORTHEASTERN NATURALIST	2009	16	2	285	306		10.1656/045.016.0209
520	Others	2006-2010	Employing Chlorella protothecoides for metal bioavailability studies under acidic conditions	Zeng, Zhi Ling; Menzies, Neal W.; Kerven, Graham	JOURNAL OF PLANKTON RESEARCH	2009	31	3	325	336		10.1093/plankt/fbn117
521	Others	2006-2010	Biosorption of Cu2+ and Zn2+ from aqueous solutions by dried marine green macroalga Chaetomorpha linum	Ajjabi, Leila Chebil; Chouba, Lassaad	JOURNAL OF ENVIRONMENTAL MANAGEMENT	2009	90	11	3485	3489		10.1016/j.jenvman.2009.06.001
522	Others	2006-2010	The application of a micro-algal/bacterial biofilter for the detoxification of copper and cadmium metal wastes	Loutseti, S.; Danielidis, D. B.; Economou-Amilli, A.; Katsaros, Ch.; Santas, R.; Santas, Ph.	BIORESOURCE TECHNOLOGY	2009	100	7	2099	2105		10.1016/j.biortech.2008.11.019
523	Others	2006-2010	Eutrophication of Lake Tasaul, Romania-proposals for rehabilitation	Alexandrov, Mihaela Laurenta; Bloesch, Juerg	ENVIRONMENTAL SCIENCE AND POLLUTION RESEARCH	2009	16		42	45		10.1007/s11356-008-0071-7
524	Others	2006-2010	Comparative biosorption of Pb2+ by live algal consortium and immobilized dead biomass from aqueous solution	Kumar, Rajiv; Goyal, Dinesh	INDIAN JOURNAL OF EXPERIMENTAL BIOLOGY	2009	47	8	690	694
525	Others	2006-2010	Recovery potential of periphytic communities in a river impacted by a vineyard watershed	Morin, S.; Pesce, S.; Tlili, A.; Coste, M.; Montuelle, B.	ECOLOGICAL INDICATORS	2010	10	2	419	426		10.1016/j.ecolind.2009.07.008
526	Others	2006-2010	Experimental toxicity and bioaccumulation of cadmium in freshwater periphytic diatoms in relation with biofilm maturity	Thi Thuy Duong; Morin, Soizic; Coste, Michel; Herlory, Olivier; Feurtet-Mazel, Agnes; Boudou, Alain	SCIENCE OF THE TOTAL ENVIRONMENT	2010	408	3	552	562		10.1016/j.scitotenv.2009.10.015
527	Others	2006-2010	Influence of phosphorus on copper sensitivity of fluvial periphyton: the role of chemical, physiological and community-related factors	Serra, Alexandra; Guasch, H.; Admiraal, W.; Van der Geest, H. G.; Van Beusekom, S. A. M.	ECOTOXICOLOGY	2010	19	4	770	780		10.1007/s10646-009-0454-7
528	Others	2006-2010	Responses of phytoplankton upon exposure to a mixture of acid mine drainage and high levels of nutrient pollution in Lake Loskop, South Africa	Oberholster, P. J.; Myburgh, J. G.; Ashton, P. J.; Botha, A-M.	ECOTOXICOLOGY AND ENVIRONMENTAL SAFETY	2010	73	3	326	335		10.1016/j.ecoenv.2009.08.011
529	Others	2006-2010	Sensitivity of biochemical markers to evaluate cadmium stress in the freshwater diatom Nitzschia palea (Kutzing) W. Smith	Branco, Diana; Lima, Ana; Almeida, Salome F. P.; Figueira, Etelvina	AQUATIC TOXICOLOGY	2010	99	2	109	117		10.1016/j.aquatox.2010.04.010
530	Others	2006-2010	Evaluation of surface water quality using an ecotoxicological approach: a case study of the Alqueva Reservoir (Portugal)	Palma, Patricia; Alvarenga, Paula; Palma, Vera; Matos, Claudia; Fernandes, Rosa Maria; Soares, Amadeu; Barbosa, Isabel Rita	ENVIRONMENTAL SCIENCE AND POLLUTION RESEARCH	2010	17	3	703	716		10.1007/s11356-009-0143-3
531	Others	2006-2010	Dissolved silver in European estuarine and coastal waters	Tappin, Alan D.; Barriada, Jose L.; Braungardt, Charlotte B.; Evans, E. Hywel; Patey, Matthew D.; Achterberg, Eric P.	WATER RESEARCH	2010	44	14	4204	4216		10.1016/j.watres.2010.05.022
532	Others	2006-2010	Patterns of metal bioaccumulation in two filter-feeding macroinvertebrates: Exposure distribution, inter-species differences and variability across developmental stages	Cid, Nuria; Ibanez, Caries; Palanques, Albert; Prat, Narcis	SCIENCE OF THE TOTAL ENVIRONMENT	2010	408	14	2795	2806		10.1016/j.scitotenv.2010.03.030
533	Others	2006-2010	Sediment geochemistry of streams draining abandoned lead/zinc mines in central Wales: the Afon Twymyn	Byrne, Patrick; Reid, Ian; Wood, Paul J.	JOURNAL OF SOILS AND SEDIMENTS	2010	10	4	683	697		10.1007/s11368-009-0183-9
534	Others	2006-2010	BIOACCUMULATION OF METALS IN AQUATIC INSECTS OF STREAMS LOCATED IN AREAS WITH SUGAR CANE CULTIVATION	Corbi, Juliano Jose; Froehlich, Claudio Gilberto; Strixino, Susana Trivinho; dos Santos, Ademir	QUIMICA NOVA	2010	33	3	644	648		10.1590/S0100-40422010000300030
535	Others	2006-2010	IDENTIFYING THE CAUSES OF SEDIMENT-ASSOCIATED CONTAMINATION IN THE ILLINOIS RIVER (USA) USING A WHOLE-SEDIMENT TOXICITY IDENTIFICATION EVALUATION	Mehler, W. Tyler; Maul, Jonathan D.; You, Jing; Lydy, Michael J.	ENVIRONMENTAL TOXICOLOGY AND CHEMISTRY	2010	29	1	158	167		10.1002/etc.20
536	Others	2006-2010	Genetic and ecological impacts of heavy metal and flooding stress on the earthworm Lumbricus rubellus in floodplains of the Rhine river	Simonsen, V.; Klok, C.	SOIL BIOLOGY & BIOCHEMISTRY	2010	42	2	270	275		10.1016/j.soilbio.2009.11.001
537	Others	2006-2010	Benthic macroinvertebrate assemblages in remediated wetlands around Sydney, Australia	Rawson, Christopher A.; Lim, Richard P.; Tremblay, Louis A.; Warne, Michael St J.; Ying, Guang-guo; Laginestra, Edwina; Chapman, John C.	ECOTOXICOLOGY	2010	19	8	1589	1600		10.1007/s10646-010-0544-6
538	Others	2006-2010	Effects of animal starvation on the sensitivity of the freshwater amphipod Gammarus pulex to cadmium	Alonso, Alvaro; Garcia-Johansson, Veronica; De Lange, Hendrika J.; Peeters, Edwin T. H. M.	CHEMISTRY AND ECOLOGY	2010	26	3	233	242	PII 922193879	10.1080/02757541003785866
539	Others	2006-2010	LIVER, GILLS, AND SKIN HISTOPATHOLOGY AND HEAVY METAL CONTENT OF THE DANUBE STERLET (ACIPENSER RUTHENUS LINNAEUS, 1758)	Poleksic, Vesna; Lenhardt, Mirjana; Jaric, Ivan; Djordjevic, Dragana; Gacic, Zoran; Cvijanovic, Gorcin; Raskovic, Bozidar	ENVIRONMENTAL TOXICOLOGY AND CHEMISTRY	2010	29	3	515	521		10.1002/etc.82
540	Others	2006-2010	Chemical contaminants in fish species from rivers in the North of Luxembourg: Potential impact on the Eurasian otter (Lutra lutra)	Boscher, Aurore; Gobert, Sylvie; Guignard, Cedric; Ziebel, Johanna; L'Hoste, Lionel; Gutleb, Arno C.; Cauchie, Henry-Michel; Hoffmann, Lucien; Schmidt, Gerard	CHEMOSPHERE	2010	78	7	785	792		10.1016/j.chemosphere.2009.12.024
541	Others	2006-2010	Exposure to persistent organic pollutants (POPs) and DNA damage as an indicator of environmental stress in fish of different feeding habits of Coatzacoalcos, Veracruz, Mexico	Gonzalez-Mille, Donaji J.; Ilizaliturri-Hernandez, Cesar A.; Espinosa-Reyes, Guillermo; Costilla-Salazar, Rogelio; Diaz-Barriga, Fernando; Ize-Lema, Irina; Mejia-Saavedra, Jesus	ECOTOXICOLOGY	2010	19	7	1238	1248		10.1007/s10646-010-0508-x
542	Others	2006-2010	Decreases in Condition and Fecundity of Freshwater Fishes in a Highly Polluted Reservoir	Benejam, Lluis; Benito, Josep; Garcia-Berthou, Emili	WATER AIR AND SOIL POLLUTION	2010	210	1-4	231	242		10.1007/s11270-009-0245-z
543	Others	2006-2010	Environmental impacts of anthropogenic activities on the mineral uptake in Oreochromis mossambicus from Indus River in Pakistan	Jabeen, Farhat; Chaudhry, Abdul Shakoor	ENVIRONMENTAL MONITORING AND ASSESSMENT	2010	166	1-4	641	651		10.1007/s10661-009-1029-z
544	Others	2006-2010	Active biomonitoring of complex pollution in Taihu Lake with Carassius auratus	Lu, G. H.; Ji, Y.; Zhang, H. Z.; Wu, H.; Qin, J.; Wang, C.	CHEMOSPHERE	2010	79	5	588	594		10.1016/j.chemosphere.2010.01.053
545	Others	2006-2010	Organochlorine pesticides, PCBs, heavy metals and anticoagulant rodenticides in tissues of Eurasian otters (Lutra lutra) from upper Loire River catchment (France)	Lemarchand, Charles; Rosoux, Rene; Berny, Philippe	CHEMOSPHERE	2010	80	10	1120	1124		10.1016/j.chemosphere.2010.06.026
546	Others	2006-2010	Application of Factor Analysis in Geochemical Speciation of Heavy Metals in the Sediments of a Lake System-Chilika (India): A Case Study	Panda, Unmesh Chandra; Rath, Prasanta; Bramha, Satyanarayan; Sahu, Kali Charan	JOURNAL OF COASTAL RESEARCH	2010	26	5	860	868		10.2112/08-1077.1
547	Others	2006-2010	The Mining Law of 1872: Change is Overdue	Woody, Carol Ann; Hughes, Robert M.; Wagner, Eric J.; Quinn, Thomas P.; Roulson, Leanne H.; Martin, Lori M.; Griswold, Kitty	FISHERIES	2010	35	7	321	331		10.1577/1548-8446-35.7.321
548	Others	2006-2010	Elevated mercury exposure in communities living alongside the Inanda Dam, South Africa	Papu-Zamxaka, Vathiswa; Mathee, Angela; Harpham, Trudy; Barnes, Brendon; Roellin, Halina; Lyons, Michal; Jordaan, Wikus; Cloete, Marthinus	JOURNAL OF ENVIRONMENTAL MONITORING	2010	12	2	472	477		10.1039/b917452d
549	Others	2006-2010	Contamination of the Conchos River in Mexico: Does It Pose a Health Risk to Local Residents?	Rubio-Arias, Hector; Quintana, Cesar; Jimenez-Castro, Jorge; Quintana, Ray; Gutierrez, Melida	INTERNATIONAL JOURNAL OF ENVIRONMENTAL RESEARCH AND PUBLIC HEALTH	2010	7	5	2071	2084		10.3390/ijerph7052071
550	Others	2006-2010	The ecological complexity of the Thai-Laos Mekong River: I. Geology, seasonal variation and human impact assessment on river quality	Udomchoke, Veerasak; Sunthornranun, Patcharee; Songsasen, Apisit; Phanwichien, Kantimanee; Jiwapornkupt, Pongsakorn; Homchan, Unop; Lauhachinda, Nitaya; Sakultantimetha, Arthit; Bangkedphol, Sornnarin; Torrance, Keith; Gibson, Mark D.; Gaines, Alec F.; Booth, Peter H.; Keenan, Helen E.	JOURNAL OF ENVIRONMENTAL SCIENCE AND HEALTH PART A-TOXIC/HAZARDOUS SUBSTANCES & ENVIRONMENTAL ENGINEERING	2010	45	13	1661	1673	PII 927134046	10.1080/10934529.2010.513207
551	Others	2006-2010	The ecological complexity of the Thai-Laos Mekong River: II. Metals and polyaromatic hydrocarbons (PAHs) monitoring, modelling and environmental fate	Keenan, Helen E.; Bangkedphol, Sornnarin; Sakultantimetha, Arthit; Songsasen, Apisit	JOURNAL OF ENVIRONMENTAL SCIENCE AND HEALTH PART A-TOXIC/HAZARDOUS SUBSTANCES & ENVIRONMENTAL ENGINEERING	2010	45	13	1674	1680	PII 927069902	10.1080/10934529.2010.513208
552	Others	2006-2010	Current distribution of the southern barred minnow, Opsaridium peringueyi (Pisces: Cyprinidae), in South Africa: Is there reason for concern?	Venter, J. A.; Fouche, P. S. O.; Vlok, W.	AFRICAN ZOOLOGY	2010	45	2	244	253		10.3377/004.045.0203
553	Others	2006-2010	Three common metal contaminants of urban runoff (Zn, Cu & Pb) accumulate in freshwater biofilm and modify embedded bacterial communities	Ancion, Pierre-Yves; Lear, Gavin; Lewis, Gillian D.	ENVIRONMENTAL POLLUTION	2010	158	8	2738	2745		10.1016/j.envpol.2010.04.013
554	Others	2006-2010	Proteomic analysis of the response of an acidophilic strain of Chlamydomonas sp (Chlorophyta) to natural metal-rich water	Cid, Cristina; Garcia-Descalzo, Laura; Casado-Lafuente, Victor; Amils, Ricardo; Aguilera, Angeles	PROTEOMICS	2010	10	10	2026	2036		10.1002/pmic.200900592
555	Others	2006-2010	Ecological Integrity of Streams Related to Human Cancer Mortality Rates	Hitt, Nathaniel P.; Hendryx, Michael	ECOHEALTH	2010	7	1	91	104		10.1007/s10393-010-0297-y
556	Others	2006-2010	Evaluation of Sinos River water genotoxicity using the comet assay in fish	Scalon, M. C. S.; Rechenmacher, C.; Siebel, A. M.; Kayser, M. L.; Rodrigues, M. T.; Maluf, S. W.; Rodrigues, M. A. S.; Silva, L. B.	BRAZILIAN JOURNAL OF BIOLOGY	2010	70	4	1217	1222		10.1590/S1519-69842010000600011
557	Others	2006-2010	Concentrations of Metals in Tissues of Fish from the Vestonice Reservoir	Kensova, Renata; Celechovska, Olga; Doubravova, Jana; Svobodova, Zdenka	ACTA VETERINARIA BRNO	2010	79	2	335	345		10.2754/avb201079020335
558	Others	2006-2010	Sedimentary evidence of Late Holocene human activity in the Pearl River delta, China	Zong, Y.; Yu, F.; Huang, G.; Lloyd, J. M.; Yim, W. W. -S.	EARTH SURFACE PROCESSES AND LANDFORMS	2010	35	9	1095	1102		10.1002/esp.1970
559	Others	2006-2010	Preliminary results of laboratory toxicity tests with the mayfly, Isonychia bicolor (Ephemeroptera: Isonychiidae) for development as a standard test organism for evaluating streams in the Appalachian coalfields of Virginia and West Virginia	Echols, Brandi Shontia; Currie, Rebecca J.; Cherry, Donald S.	ENVIRONMENTAL MONITORING AND ASSESSMENT	2010	169	1-4	487	500		10.1007/s10661-009-1191-3
560	Others	2006-2010	Adapting an enzymatic toxicity test to allow comparative evaluation of natural freshwater biofilms' tolerance to metals	Fechner, Lise C.; Gourlay-France, Catherine; Uher, Emmanuelle; Tusseau-Vuillemin, Marie-Helene	ECOTOXICOLOGY	2010	19	7	1302	1311		10.1007/s10646-010-0517-9
561	Others	2006-2010	Effects of Mercury on Growth, Emergence, and Behavior of Chironomus riparius Meigen (Diptera: Chironomidae)	Azevedo-Pereira, Henrique M. V. S.; Soares, Amadeu M. V. M.	ARCHIVES OF ENVIRONMENTAL CONTAMINATION AND TOXICOLOGY	2010	59	2	216	224		10.1007/s00244-010-9482-9
562	Others	2006-2010	Learning habitat models for the diatom community in Lake Prespa	Kocev, Dragi; Naumoski, Andreja; Mitreski, Kosta; Krstic, Svetislav; Dzeroski, Saso	ECOLOGICAL MODELLING	2010	221	2	330	337		10.1016/j.ecolmodel.2009.09.002
563	Others	2006-2010	Experimental study of cadmium interaction with periphytic biofilms	Pokrovsky, O. S.; Feurtet-Mazel, A.; Martinez, R. E.; Morin, S.; Baudrimont, M.; Duong, T.; Coste, M.	APPLIED GEOCHEMISTRY	2010	25	3	418	427		10.1016/j.apgeochem.2009.12.008
564	Others	2006-2010	Spatial and temporal variation of the benthic macrofauna in a grossly polluted estuary from southwestern Spain	Sanchez-Moyano, J. E.; Garcia-Asencio, I.; Garcia-Gomez, J. C.	HELGOLAND MARINE RESEARCH	2010	64	3	155	168		10.1007/s10152-009-0175-6
565	Others	2006-2010	Spatio-temporal variation in the characteristics of dissolved organic matter in the streams of boreal forests: Impacts on modelled copper speciation	Cuss, C. W.; Gueguen, C.; Hill, E.; Dillon, P. J.	CHEMOSPHERE	2010	80	7	764	770		10.1016/j.chemosphere.2010.05.012
566	Others	2006-2010	Gene expression profiling and environmental contaminant assessment of migrating Pacific salmon in the Fraser River watershed of British Columbia	Veldhoen, Nik; Ikonomou, Michael G.; Dubetz, Cory; MacPherson, Nancy; Sampson, Tracy; Kelly, Barry C.; Helbing, Caren C.	AQUATIC TOXICOLOGY	2010	97	3	212	225		10.1016/j.aquatox.2009.09.009
568	Others	2006-2010	Relative importance of multiple environmental variables in structuring benthic macroinfaunal assemblages in chronically metal-polluted salt marshes	Goto, Daisuke; Wallace, William G.	MARINE POLLUTION BULLETIN	2010	60	3	363	375		10.1016/j.marpolbul.2009.11.002
569	Others	2006-2010	Dietary Exposure to Organochlorine Compounds in Tarragona Province (Catalonia, Spain): Health Risks	Marti-Cid, Roser; Huertas, David; Nadal, Marti; Linares, Victoria; Schuhmacher, Marta; Grimalt, Joan O.; Domingo, Jose L.	HUMAN AND ECOLOGICAL RISK ASSESSMENT	2010	16	3	588	602	PII 922846244	10.1080/10807031003788832
570	Others	2006-2010	VLT observations of NGC 1097's dog-leg tidal stream Dwarf spheroidals and tidal streams	Galianni, P.; Patat, F.; Higdon, J. L.; Mieske, S.; Kroupa, P.	ASTRONOMY & ASTROPHYSICS	2010	521				A20	10.1051/0004-6361/200913518
571	Others	2006-2010	Assessment of Littoral Benthic Invertebrate Communities at the Land-Water Interface in Lakes Recovering from Severe Acid- and Metal-Damage	Wesolek, Brian E.; Szkokan-Emilson, Erik J.; Gunn, John M.	HUMAN AND ECOLOGICAL RISK ASSESSMENT	2010	16	3	536	559	PII 922845492	10.1080/10807031003788642
572	Others	2006-2010	Fluidized bed ash and passive treatment reduce the adverse effects of acid mine drainage on aquatic organisms	Porter, Clint M.; Nairn, Robert W.	SCIENCE OF THE TOTAL ENVIRONMENT	2010	408	22	5445	5451		10.1016/j.scitotenv.2010.07.089
573	Others	2006-2010	Natural Remediation of Surface Water Systems Contaminated with Nuclear Waste via Humic Substances in South Ural	Aleksandrova, Olga N.; Schulz, Marcus; Matthies, Michael	WATER AIR AND SOIL POLLUTION	2010	206	1-4	203	214		10.1007/s11270-009-0096-7
574	Others	2006-2010	Effects of a physico-chemical treatment of a dredged sediment on its ecotoxicity after discharge in laboratory gravel pit microcosms	Clement, Bernard; Vaille, Gilles; Moretto, Robert; Vernus, Emmanuel; Abdelghafour, Mohammed	JOURNAL OF HAZARDOUS MATERIALS	2010	175	1-3	205	215		10.1016/j.jhazmat.2009.09.150
575	Others	2006-2010	Spatial Distribution and Temporal Variation in Composition of Black Fly Species (Diptera: Simuliidae) in a Small Watershed Located in the Northern of Parana State, Brazil	dos Santos, Rachel B.; Lopes, Jose; dos Santos, Karen B.	NEOTROPICAL ENTOMOLOGY	2010	39	2	289	298		10.1590/S1519-566X2010000200022
576	Others	2006-2010	Differential Sensitivity Of Saggital Otolith Growth And Somatic Growth In Oreochromis Niloticus Exposed To Textile Industry Effluent	Adeogun, A. O.; Chukwuka, A., V	LIFE SCIENCE JOURNAL-ACTA ZHENGZHOU UNIVERSITY OVERSEAS EDITION	2010	7	2	35	41
577	Others	2006-2010	Reduced Trace Element Concentrations in Fast-Growing Juvenile Atlantic Salmon in Natural Streams	Ward, Darren M.; Nislow, Keith H.; Chen, Celia Y.; Folt, Carol L.	ENVIRONMENTAL SCIENCE & TECHNOLOGY	2010	44	9	3245	3251		10.1021/es902639a
578	Others	2006-2010	Effects of metals on growth and sporulation of aquatic fungi	Azevedo, Maria M.; Cassio, Fernanda	DRUG AND CHEMICAL TOXICOLOGY	2010	33	3	269	278		10.3109/01480540903431440
579	Others	2006-2010	Distribution of selenium and its relationship to the eco-environment in Bohai Bay seawater	Duan, Liqin; Song, Jinming; Li, Xuegang; Yuan, Huamao; Xu, Sisi	MARINE CHEMISTRY	2010	121	1-4	87	99		10.1016/j.marchem.2010.03.007
580	Others	2006-2010	Aquatic worms grown on biosolids: Biomass composition and potential applications	Elissen, H. J. H.; Mulder, W. J.; Hendrickx, T. L. G.; Elbersen, H. W.; Beelen, B.; Temmink, H.; Buisman, C. J. N.	BIORESOURCE TECHNOLOGY	2010	101	2	804	811		10.1016/j.biortech.2009.08.060
581	Others	2006-2010	Prey selection by larvae of Prochilodus lineatus (Pisces: Curimatidae): indigenous zooplankton versus veligers of the introduced bivalve Limnoperna fortunei (Bivalvia: Mitilidae)	Paolucci, Esteban M.; Cataldo, Daniel H.; Boltovskoy, Demetrio	AQUATIC ECOLOGY	2010	44	1	255	267		10.1007/s10452-009-9263-6
582	Others	2006-2010	Regeneration and Reuse of a Seaweed-Based Biosorbent in Single and Multi-Metal Systems	Bakir, Adil; McLoughlin, Peter; Fitzgerald, Eddy	CLEAN-SOIL AIR WATER	2010	38	3	257	262		10.1002/clen.200900250
583	Others	2006-2010	Treatment with chemical coagulants at different dosing levels changes ecotoxicity of stormwater from the Tahoe basin, California, USA	Bachand, P. A. M.; Bachand, S. M.; Lopus, S. E.; Heyvaert, A.; Werner, I.	JOURNAL OF ENVIRONMENTAL SCIENCE AND HEALTH PART A-TOXIC/HAZARDOUS SUBSTANCES & ENVIRONMENTAL ENGINEERING	2010	45	2	137	154		10.1080/10934520903425459
584	Others	2006-2010	The Importance of Phosphorus and Copper Carryover in Pond Sediments for Juvenile Percid Survival, Growth, and Yield	Tew, Kwee Siong; Conroy, Joseph D.; Culver, David A.	NORTH AMERICAN JOURNAL OF AQUACULTURE	2010	72	1	22	33		10.1577/A09-013.1
585	Others	2006-2010	Nature of suspended particulate matter and concentrations of heavy metals in sediment in the southern part of Lake Victoria, East Africa	Machiwa, J. F.	AFRICAN JOURNAL OF AQUATIC SCIENCE	2010	35	1	95	101		10.2989/16085914.2010.466592
586	Others	2006-2010	Response of benthic macroinvertebrate communities to highway construction in an Appalachian watershed	Hedrick, Lara B.; Welsh, Stuart A.; Anderson, James T.; Lin, Lian-Shin; Chen, Yushun; Wei, Xinchao	HYDROBIOLOGIA	2010	641	1	115	131		10.1007/s10750-009-0070-9
1215	Others	2006-2010	Stress and toxicity of biologically important transition metals (Co, Ni, Cu and Zn) on phytoplankton in a tropical freshwater system: An investigation with pigment analysis by HPLC	Chakraborty, Parthasarathi; Babu, P. V. Raghunadh; Acharyya, Tamoghna; Bandyopadhyay, Debasmita	CHEMOSPHERE	2010	80	5	548	553		10.1016/j.chemosphere.2010.04.039
587	Others	2011-2015	Use of diatom life-forms and ecological guilds to assess pesticide contamination in rivers: Lotic mesocosm approaches	Rimet, Frederic; Bouchez, Agnes	ECOLOGICAL INDICATORS	2011	11	2	489	499		10.1016/j.ecolind.2010.07.004
589	Others	2011-2015	Use of the MicroResp (TM) method to assess pollution-induced community tolerance to metals for lotic biofilms	Tlili, Ahmed; Marechal, Marjorie; Montuelle, Bernard; Volat, Bernadette; Dorigo, Ursula; Berard, Annette	ENVIRONMENTAL POLLUTION	2011	159	1	18	24		10.1016/j.envpol.2010.09.033
590	Others	2011-2015	Chl-a fluorescence parameters as biomarkers of metal toxicity in fluvial biofilms: an experimental study	Corcoll, Natalia; Bonet, Berta; Leira, Manel; Guasch, Helena	HYDROBIOLOGIA	2011	673	1	119	136		10.1007/s10750-011-0763-8
591	Others	2011-2015	Enhanced co-tolerance and co-sensitivity from long-term metal exposures of heterotrophic and autotrophic components of fluvial biofilms	Tlili, Ahmed; Marechal, Marjorie; Berard, Annette; Volat, Bernadette; Montuelle, Bernard	SCIENCE OF THE TOTAL ENVIRONMENT	2011	409	20	4335	4343		10.1016/j.scitotenv.2011.07.026
592	Others	2011-2015	Investigation of water quality on Gokcekaya dam lake using multivariate statistical analysis, in EskiAYehir, Turkey	Akin, B. S.; Atici, T.; Katircioglu, H.; Keskin, F.	ENVIRONMENTAL EARTH SCIENCES	2011	63	6	1251	1261		10.1007/s12665-010-0798-6
593	Others	2011-2015	Periphyton as a bioindicator of mercury pollution in a temperate torrential river ecosystem	Zizek, Suzana; Milacic, Radmila; Kovac, Nives; Jacimovic, Radojko; Toman, Mihael J.; Horvat, Milena	CHEMOSPHERE	2011	85	5	883	891		10.1016/j.chemosphere.2011.06.110
594	Others	2011-2015	Impact of the herbicide metolachlor on river periphytic diatoms: Experimental comparison of descriptors at different biological organization levels	Roubeix, Vincent; Mazzella, Nicolas; Mechin, Brigitte; Coste, Michel; Delmas, Francois	ANNALES DE LIMNOLOGIE-INTERNATIONAL JOURNAL OF LIMNOLOGY	2011	47	3	239	249		10.1051/limn/2011009
595	Others	2011-2015	Low exposure levels of urban metals induce heterotrophic community tolerance: a microcosm validation	Fechner, Lise C.; Gourlay-France, Catherine; Tusseau-Vuillemin, Marie-Helene	ECOTOXICOLOGY	2011	20	4	793	802		10.1007/s10646-011-0630-4
596	Others	2011-2015	Toxicity and sorption kinetics of dissolved cadmium and chromium III on tropical freshwater phytoperiphyton in laboratory mesocosm experiments	Bere, Taurai; Tundisi, Jose Galizia	SCIENCE OF THE TOTAL ENVIRONMENT	2011	409	22	4772	4780		10.1016/j.scitotenv.2011.07.055
597	Others	2011-2015	Littoral diatoms as indicators of recent water and sediment contanation by metals in lakes	Cattaneo, Antonella; Couillard, Yves; Wunsam, Sybille; Fortin, Claude	JOURNAL OF ENVIRONMENTAL MONITORING	2011	13	3	572	582		10.1039/c0em00328j
598	Others	2011-2015	Wastewater canal Vojlovica, industrial complex Pancevo, Serbia - preliminary ecotoxicological assessment of contaminated sediment	Planojevic, Ivana; Teodorovic, Ivana; Bartova, Katerina; Tubic, Aleksandra; Jurca, Tamara; Kopf, Willi; Machat, Jiri; Blaha, Ludek; Kovacevic, Radmila	JOURNAL OF THE SERBIAN CHEMICAL SOCIETY	2011	76	3	459	478		10.2298/JSC100505036P
599	Others	2011-2015	Phyto- and zooplankton in fishponds contaminated with heavy metal runoff from a lead-zinc mine	Wilk-Wozniak, Elzbieta; Pociecha, Agnieszka; Ciszewski, Dariusz; Aleksander-Kwaterczak, Urszula; Walusiak, Edward	OCEANOLOGICAL AND HYDROBIOLOGICAL STUDIES	2011	40	4	77	85		10.2478/s13545-011-0044-1
600	Others	2011-2015	Zebra mussel (Dreissena polymorpha) parasites: Potentially useful bioindicators of freshwater quality?	Minguez, Laetitia; Molloy, Daniel P.; Guerold, Francois; Giamberini, Laure	WATER RESEARCH	2011	45	2	665	673		10.1016/j.watres.2010.08.028
601	Others	2011-2015	Arsenic and mercury bioaccumulation in the aquatic plant, Vallisneria neotropicalis	Lafabrie, C.; Major, K. M.; Major, C. S.; Cebrian, J.	CHEMOSPHERE	2011	82	10	1393	1400		10.1016/j.chemosphere.2010.11.070
602	Others	2011-2015	Evaluating the use of predatory insects as bioindicators of metals contamination due to sugarcane cultivation in neotropical streams	Corbi, Juliano Jose; Froehlich, Claudio Gilberto; Trivinho-Strixino, Susana; dos Santos, Ademir	ENVIRONMENTAL MONITORING AND ASSESSMENT	2011	177	1-4	545	554		10.1007/s10661-010-1655-5
604	Others	2011-2015	PBDE and PCB contamination of eels from the Gironde estuary: From glass eels to silver eels	Tapie, Nathalie; Le Menach, Karyn; Pasquaud, Stephanie; Elie, Pierre; Devier, Marie Helene; Budzinski, Helene	CHEMOSPHERE	2011	83	2	175	185		10.1016/j.chemosphere.2010.12.044
605	Others	2011-2015	Wastewater release and its impacts on Canadian waters	Holeton, Claire; Chambers, Patricia A.; Grace, Laura	CANADIAN JOURNAL OF FISHERIES AND AQUATIC SCIENCES	2011	68	10	1836	1859		10.1139/F2011-096
606	Others	2011-2015	Relationship Between Localization of Gold Mining Areas and Hair Mercury Levels in People from Bolivar, North of Colombia	Olivero-Verbel, Jesus; Caballero-Gallardo, Karina; Negrete-Marrugo, Jose	BIOLOGICAL TRACE ELEMENT RESEARCH	2011	144	1-3	118	132		10.1007/s12011-011-9046-5
607	Others	2011-2015	Organochlorine pesticides, polychlorinated biphenyls and trace elements in wild European sea bass (Dicentrarchus labrax) off European estuaries	Schnitzler, Joseph G.; Thome, Jean Pierre; Lepage, Mario; Das, Krishna	SCIENCE OF THE TOTAL ENVIRONMENT	2011	409	19	3680	3686		10.1016/j.scitotenv.2011.06.018
608	Others	2011-2015	Hepatic Responses of A Freshwater Fish Against Aquatic Pollution	Yousafzai, Ali Muhammad; Shakoori, A. R.	PAKISTAN JOURNAL OF ZOOLOGY	2011	43	2	209	221
609	Others	2011-2015	Impact of urbanization and industrialization upon surface water quality: A pilot study of Panzhihua mining town	Teng, Yanguo; Yang, Jie; Zuo, Rui; Wang, Jinsheng	JOURNAL OF EARTH SCIENCE	2011	22	5	658	668		10.1007/s12583-011-0217-2
610	Others	2011-2015	Heavy metals and organochlorinated compounds in the European eel (Anguilla anguilla) from the Adour estuary and associated wetlands (France)	Tabouret, H.; Bareille, G.; Mestrot, A.; Caill-Milly, N.; Budzinski, H.; Peluhet, L.; Prouzet, P.; Donard, O. F. X.	JOURNAL OF ENVIRONMENTAL MONITORING	2011	13	5	1446	1456		10.1039/c0em00684j
611	Others	2011-2015	Multibiomarker approach at different organization levels in the estuarine Perinereis gualpensis (Polychaeta; Nereididae) under chronic and acute pollution conditions	Diaz-Jaramillo, Mauricio; da Rocha, Alessandra Martins; Gomes, Vanessa; Bianchini, Adalto; Monserrat, Jose Maria; Saez, Katia; Barra, Ricardo	SCIENCE OF THE TOTAL ENVIRONMENT	2011	410		126	135		10.1016/j.scitotenv.2011.09.007
612	Others	2011-2015	Identification of Klebsiella species isolated from Modimola dam (Mafikeng) North West Province - South Africa	Siri, Gladys Penn; Sithebe, Nomathamsanqa Patricia; Ateba, Collins Njie	AFRICAN JOURNAL OF MICROBIOLOGY RESEARCH	2011	5	23	3958	3963
613	Others	2011-2015	Baseline of the spatial and temporal metal contamination in Dilek National Park, Turkey	Atatanir, Levent; Turgut, Cafer; Cutright, Teresa J.	ENVIRONMENTAL MONITORING AND ASSESSMENT	2011	179	1-4	201	207		10.1007/s10661-010-1729-4
614	Others	2011-2015	Assessment of heavy metal contamination in sediments of the Tigris River (Turkey) using pollution indices and multivariate statistical techniques	Varol, Memet	JOURNAL OF HAZARDOUS MATERIALS	2011	195		355	364		10.1016/j.jhazmat.2011.08.051
615	Others	2011-2015	Ecosystem health of Montevideo coastal zone: A multi approach using some different benthic indicators to improve a ten-year-ago assessment	Muniz, P.; Venturini, N.; Hutton, M.; Kandratavicius, N.; Pita, A.; Brugnoli, E.; Burone, L.; Garcia-Rodriguez, F.	JOURNAL OF SEA RESEARCH	2011	65	1	38	50		10.1016/j.seares.2010.07.001
616	Others	2011-2015	Recurrent Die-Offs of Adult Coho Salmon Returning to Spawn in Puget Sound Lowland Urban Streams	Scholz, Nathaniel L.; Myers, Mark S.; McCarthy, Sarah G.; Labenia, Jana S.; McIntyre, Jenifer K.; Ylitalo, Gina M.; Rhodes, Linda D.; Laetz, Cathy A.; Stehr, Carla M.; French, Barbara L.; McMillan, Bill; Wilson, Dean; Reed, Laura; Lynch, Katherine D.; Damm, Steve; Davis, Jay W.; Collier, Tracy K.	PLOS ONE	2011	6	12			e28013	10.1371/journal.pone.0028013
617	Others	2011-2015	Evaluations of heavy metal pollution in sediment and Mullus barbatus from the Izmir Bay (Eastern Aegean) during 1997-2009	Kucuksezgin, Filiz; Kontas, Aynur; Uluturhan, Esin	MARINE POLLUTION BULLETIN	2011	62	7	1562	1571		10.1016/j.marpolbul.2011.05.012
618	Others	2011-2015	Genotoxicity and mutagenicity of water samples from the Monjolinho River (Brazil) after receiving untreated effluents	Bianchi, Jaqueline; Gaeta Espindola, Evaldo Luiz; Marin-Morales, Maria Aparecida	ECOTOXICOLOGY AND ENVIRONMENTAL SAFETY	2011	74	4	826	833		10.1016/j.ecoenv.2010.11.006
619	Others	2011-2015	Assessment of Cu, Pb, and Zn contamination in sediment of north western Peninsular Malaysia by using sediment quality values and different geochemical indices	Yap, C. K.; Pang, B. H.	ENVIRONMENTAL MONITORING AND ASSESSMENT	2011	183	1-4	23	39		10.1007/s10661-011-1903-3
620	Others	2011-2015	Are pharmaceuticals more harmful than other pollutants to aquatic invertebrate species: A hypothesis tested using multi-biomarker and multi-species responses in field collected and transplanted organisms	Damasio, Joana; Barcelo, Damia; Brix, Rikke; Postigo, Cristina; Gros, Meritxell; Petrovic, Mira; Sabater, Sergi; Guasch, Helena; Lopez de Alda, Miren; Barata, Carlos	CHEMOSPHERE	2011	85	10	1548	1554		10.1016/j.chemosphere.2011.07.058
621	Others	2011-2015	Bioaccumulation of heavy metals in mullet (Mugil cephalus) and oyster (Crassostrea madrasensis) from Pulicat lake, south east coast of India	Priya, S. Laxmi; Senthilkumar, B.; Hariharan, G.; Selvam, A. Paneer; Purvaja, R.; Ramesh, R.	TOXICOLOGY AND INDUSTRIAL HEALTH	2011	27	2	117	126		10.1177/0748233710381892
622	Others	2011-2015	The most acidified Austrian lake in comparison to a neutralized mining lake	Moser, Michael; Weisse, Thomas	LIMNOLOGICA	2011	41	4	303	315		10.1016/j.limno.2011.01.002
623	Others	2011-2015	ASSESSMENT OF POLLUTING EFFECTS AND SURFACE WATER QUALITY USING WATER POLLUTION INDEX: A CASE STUDY OF HYDRO - SYSTEM DANUBE - TISA - DANUBE, SERBIA	Milanovic Pesic, Ana; Milijasevic, Dragana; Brankov, Jovana	CARPATHIAN JOURNAL OF EARTH AND ENVIRONMENTAL SCIENCES	2011	6	2	269	277
624	Others	2011-2015	Characterization of acid sulfate soils and assessing their impact on a humic boreal lake	Toivonen, Janne; Osterholm, Peter	JOURNAL OF GEOCHEMICAL EXPLORATION	2011	110	2	107	117		10.1016/j.gexplo.2011.04.003
625	Others	2011-2015	Catalase in fluvial biofilms: a comparison between different extraction methods and example of application in a metal-polluted river	Bonnineau, Chloe; Bonet, Berta; Corcoll, Natalia; Guasch, Helena	ECOTOXICOLOGY	2011	20	1	293	303		10.1007/s10646-010-0564-2
626	Others	2011-2015	TISSUE RESIDUE CONCENTRATIONS OF ORGANOHALOGENS AND TRACE ELEMENTS IN ADULT PACIFIC SALMON RETURNING TO THE FRASER RIVER, BRITISH COLUMBIA, CANADA	Kelly, Barry C.; Ikonomou, Michael G.; MacPherson, Nancy; Sampson, Tracy; Patterson, David A.; Dubetz, Cory	ENVIRONMENTAL TOXICOLOGY AND CHEMISTRY	2011	30	2	367	376		10.1002/etc.410
627	Others	2011-2015	Examining waterborne and dietborne routes of exposure and their contribution to biological response patterns in fathead minnow (Pimephales promelas)	Rozon-Ramilo, Lisa D.; Dube, Monique G.; Squires, Allison J.; Niyogi, Som	AQUATIC TOXICOLOGY	2011	105	3-4	466	481		10.1016/j.aquatox.2011.07.006
628	Others	2011-2015	Accumulation of heavy metals in wild commercial fish from the Baotou Urban Section of the Yellow River, China	Lue, Changwei; He, Jiang; Fan, Qingyun; Xue, Hongxi	ENVIRONMENTAL EARTH SCIENCES	2011	62	4	679	696		10.1007/s12665-010-0508-4
629	Others	2011-2015	Biotic responses to low-concentration urban road runoff	Johnson, Kelli A.; Steinman, Alan D.; Keiper, William D.; Ruetz, Carl R., III	JOURNAL OF THE NORTH AMERICAN BENTHOLOGICAL SOCIETY	2011	30	3	710	727		10.1899/10-157.1
630	Others	2011-2015	Siliceous productivity changes in Gulf of Ancud sediments (42 degrees S, 72 degrees W), southern Chile, over the last similar to 150 years	Rebolledo, Lorena; Gonzalez, Humberto E.; Munoz, Praxedes; Iriarte, Jose L.; Lange, Carina B.; Pantoja, Silvio; Salamanca, Marco	CONTINENTAL SHELF RESEARCH	2011	31	3-4	356	365		10.1016/j.csr.2010.06.015
633	Others	2011-2015	Rediscovery of the largest population of the freshwater pearl mussel (Margaritifera margaritifera) in the Leningrad oblast (north-west Russia)	Ostrovsky, A. N.; Popov, I. Yu.	AQUATIC CONSERVATION-MARINE AND FRESHWATER ECOSYSTEMS	2011	21	2	113	121		10.1002/aqc.1164
634	Others	2011-2015	Environmental and experimental studies of aluminium toxicity on the liver of Oreochromis niloticus (Linnaeus, 1757) fish	Authman, Mohammad M. N.	LIFE SCIENCE JOURNAL-ACTA ZHENGZHOU UNIVERSITY OVERSEAS EDITION	2011	8	4	764	776
635	Others	2011-2015	Discrimination of Trisopterus luscus stocks in northern Portugal using otolith elemental fingerprints	Silva, Diogo Manuel; Santos, Paulo; Correia, Alberto Teodorico	AQUATIC LIVING RESOURCES	2011	24	1	85	91		10.1051/alr/2011009
636	Others	2011-2015	Biosorption of heavy metals by algal communities in water streams affected by the acid mine drainage in the coal-mining region of Santa Catarina state, Brazil	Pires Freitas, Ana Paula; Homrich Schneider, Ivo Andre; Schwartzbold, Albano	MINERALS ENGINEERING	2011	24	11	1215	1218		10.1016/j.mineng.2011.04.013
638	Others	2011-2015	Human health risk assessment of environmental and dietary exposure to natural radionuclides in the Catalan stretch of the Ebro River, Spain	Nadal, Marti; Casacuberta, Nuria; Garcia-Orellana, Jordi; Ferre-Huguet, Nuria; Masque, Pere; Schuhmacher, Marta; Domingo, Jose L.	ENVIRONMENTAL MONITORING AND ASSESSMENT	2011	175	1-4	455	468		10.1007/s10661-010-1543-z
639	Others	2011-2015	Influences of geology and land use on macroinvertebrate communities across the Motueka River catchment, New Zealand	Shearer, K. A.; Young, R. G.	NEW ZEALAND JOURNAL OF MARINE AND FRESHWATER RESEARCH	2011	45	3	437	454		10.1080/00288330.2011.587823
640	Others	2011-2015	Distribution and Abundance of Phytoplankton: Influence of Salinity and Turbidity Gradients in the Na Thap River, Songkhla Province, Thailand	Lueangthuwapranit, Chokchai; Sampantarak, Uraiwan; Wongsai, Sangdao	JOURNAL OF COASTAL RESEARCH	2011	27	3	585	594		10.2112/JCOASTRES-D-10-00123.1
641	Others	2011-2015	PRESENCE AND DISTRIBUTION OF TOXIC TRACE ELEMENTS IN WATER AND SEDIMENTS OF THE SOUTHERN TOGO RIVERS WATERSHED, WEST AFRICA	Rezaie-Boroon, Mohammad Hassan; Gnandi, Kissao; Folly, Koffi Tomety-Menshah	FRESENIUS ENVIRONMENTAL BULLETIN	2011	20	7A	1853	1865
642	Others	2011-2015	PULSE-DOSE APPLICATION OF CHELATED COPPER TO A RIVER FOR DIDYMOSPHENIA GEMINATA CONTROL EFFECTS ON MACROINVERTEBRATES AND FISH	Clearwater, Susan J.; Jellyman, Phillip G.; Biggs, Barry J. F.; Hickey, Christopher W.; Blair, Neil; Clayton, John S.	ENVIRONMENTAL TOXICOLOGY AND CHEMISTRY	2011	30	1	181	195		10.1002/etc.369
643	Others	2011-2015	Baseline Ecological Risk Assessment of the Calcasieu Estuary, Louisiana: Part 3. An Evaluation of the Risks to Benthic Invertebrates Associated With Exposure to Contaminated Sediments	MacDonald, Donald D.; Ingersoll, Christopher G.; Kemble, Nile E.; Smorong, Dawn E.; Sinclair, Jesse A.; Lindskoog, Rebekka; Gaston, Gary; Sanger, Denise; Carr, R. Scott; Biedenbach, James; Gouguet, Ron; Kern, John; Shortelle, Ann; Field, L. Jay; Meyer, John	ARCHIVES OF ENVIRONMENTAL CONTAMINATION AND TOXICOLOGY	2011	61	1	29	58		10.1007/s00244-010-9638-7
644	Others	2011-2015	Responses of benthic macroinvertebrate communities to natural geothermal discharges in Yellowstone National Park, USA	Clements, William H.; Arnold, Jeffrey L.; Koel, Todd M.; Daley, Rob; Jean, Cathie	AQUATIC ECOLOGY	2011	45	1	137	149		10.1007/s10452-010-9342-8
645	Others	2011-2015	The effect of field-collected biofilms on the toxicity of copper to a marine microalga (Tetraselmis sp.) in laboratory bioassays	Levy, Jacqueline L.; Stauber, Jenny L.; Wakelin, Steven A.; Jolley, Dianne F.	MARINE AND FRESHWATER RESEARCH	2011	62	12	1362	1372		10.1071/MF10313
646	Others	2011-2015	The Effect of Stream Bed Morphology on Shredder Abundance and Leaf-Litter Decomposition in Hungarian Midland Streams	Kovacs, Kata; Selmeczy, Geza B.; Kucserka, Tamas; Abdel-Hameid, Nassr-Allah H.; Padisak, Judit	POLISH JOURNAL OF ENVIRONMENTAL STUDIES	2011	20	6	1547	1556
647	Others	2011-2015	Cadmium and lead concentrations in muscles and livers of stellate sturgeon (Acipenser stellatus) from several sampling stations in the southern Caspian Sea	Heydari, S.; Namin, J. Imanpour; Mohammadi, M.; Rad, F. M.	JOURNAL OF APPLIED ICHTHYOLOGY	2011	27	2	520	523		10.1111/j.1439-0426.2011.01672.x
648	Others	2011-2015	Detection of heavy metals in cattle, in the valleys of the Sinu and San Jorge rivers, department of Cordoba, Colombia	Madero G, Aura; Marrugo N, Jose	REVISTA MVZ CORDOBA	2011	16	1	2391	2401
649	Others	2011-2015	Use of portable ultrasonography to determine ovary size and fecundity non-lethally in northern pike (Esox lucius) and white sucker (Catostomus commersoni)	Macbeth, Bryan J.; Frimer, Hershel D.; Muscatello, Jorgelina R.; Janz, David M.	WATER QUALITY RESEARCH JOURNAL OF CANADA	2011	46	1	43	51		10.2166/wqrjc.2011.011
650	Others	2011-2015	Bioremediation of Tannery Effluents Using a Consortium of Blue-Green Algal Species	Shashirekha, Viswanaathan; Sridharan, Melatheru Ramanujam; Swamy, Mahadeswara	CLEAN-SOIL AIR WATER	2011	39	9	863	873		10.1002/clen.201000548
1337	Others	2011-2015	The effect of metal pollution on the population genetic structure of brown trout (Salmo trutta L.) residing in the River Hayle, Cornwall, UK	Durrant, Christopher J.; Stevens, Jamie R.; Hogstrand, Christer; Bury, Nicolas R.	ENVIRONMENTAL POLLUTION	2011	159	12	3595	3603		10.1016/j.envpol.2011.08.005
651	Others	2011-2015	Cadmium and lead toxicity on tropical freshwater periphyton communities under laboratory-based mesocosm experiments	Bere, Taurai; Tundisi, Jose Galizia	HYDROBIOLOGIA	2012	680	1	187	197		10.1007/s10750-011-0917-8
652	Others	2011-2015	Benthic diatoms of the Vistula River estuary (Northern Poland): Seasonality, substrata preferences, and the influence of water chemistry	Majewska, Roksana; Zgrundo, Aleksandra; Lemke, Paulina; De Stefano, Mario	PHYCOLOGICAL RESEARCH	2012	60	1	1	19		10.1111/j.1440-1835.2011.00637.x
653	Others	2011-2015	Development of q-PCR approaches to assess water quality: Effects of cadmium on gene expression of the diatom Eolimna minima	Tiam, Sandra Kim; Feurtet-Mazel, Agnes; Delmas, Francois; Mazzella, Nicolas; Morin, Soizic; Daffe, Guillemine; Gonzalez, Patrice	WATER RESEARCH	2012	46	4	934	942		10.1016/j.watres.2011.11.005
654	Others	2011-2015	Pollution-induced community tolerance of freshwater biofilms: measuring heterotrophic tolerance to Pb using an enzymatic toxicity test	Fechner, Lise C.; Dufour, Marine; Gourlay-France, Catherine	ECOTOXICOLOGY	2012	21	8	2123	2131		10.1007/s10646-012-0964-6
655	Others	2011-2015	Growth, composition and metal removal potential of a Phormidium bigranulatum-dominated mat at elevated levels of cadmium	Kumar, Dhananjay; Yadav, Arpana; Gaur, J. P.	AQUATIC TOXICOLOGY	2012	116		24	33		10.1016/j.aquatox.2012.02.011
657	Others	2011-2015	Natural Biofilms in Freshwater Ecosystem: Indicators of the Presence of Polycyclic Aromatic Hydrocarbons	Froehner, Sandro; Machado, Karina Scurupa; Dombroski, Luiz Fernando; Nunes, Anderson Correa; Kishi, Regina Tiemy; Bleninger, Tobias; Sanez, Juan	WATER AIR AND SOIL POLLUTION	2012	223	7	3965	3973		10.1007/s11270-012-1164-y
658	Others	2011-2015	Effects of cadmium stress and sorption kinetics on tropical freshwater periphytic communities in indoor mesocosm experiments	Bere, Taurai; Tundisi, Jose Galizia	SCIENCE OF THE TOTAL ENVIRONMENT	2012	432		103	112		10.1016/j.scitotenv.2012.05.084
659	Others	2011-2015	Physico-chemical and biological studies on water from Aries River (Romania)	Butiuc-Keul, A.; Momeu, L.; Craciunas, C.; Dobrota, C.; Cuna, S.; Balas, G.	JOURNAL OF ENVIRONMENTAL MANAGEMENT	2012	95		S3	S8		10.1016/j.jenvman.2011.04.017
661	Others	2011-2015	INFLUENCE OF NATURAL ORGANIC MATTER AND METAL ACCUMULATION IN SEDIMENT ON RIVERINE MACROBENTHIC ASSEMBLAGES	Dukowska, Malgorzata; Michalowicz, Jaromir; Grzybkowska, Maria	POLISH JOURNAL OF ECOLOGY	2012	60	2	351	362
662	Others	2011-2015	AN INVESTIGATION ON THE HEAVY METAL CONTENTS OF Myriophyllum verticillatum, Dreissena polymorpha, Potamon fluviatilis AND THEIR SEASONAL VARIATION IN LAKE KOVADA	Kir, Ismail; Engin, Mehmet Soner; Uyanik, Ahmet	FRESENIUS ENVIRONMENTAL BULLETIN	2012	21	8	2038	2042
663	Others	2011-2015	Bioaccumulation of mercury in reared and wild Ruditapes philippinarum of a Mediterranean lagoon	Giani, Michele; Rampazzo, Federico; Berto, Daniela; Maggi, Chiara; Mao, Andrea; Horvat, Milena; Emili, Andrea; Covelli, Stefano	ESTUARINE COASTAL AND SHELF SCIENCE	2012	113		116	125		10.1016/j.ecss.2012.05.031
664	Others	2011-2015	Metal exposure and reproductive disorders in indigenous communities living along the Pilcomayo River, Bolivia	Stassen, Marinke J. M.; Preeker, N. Louise; Ragas, Ad M. J.; van de Ven, Max W. P. M.; Smolders, Alfons J. P.; Roeleveld, Nel	SCIENCE OF THE TOTAL ENVIRONMENT	2012	427		26	34		10.1016/j.scitotenv.2012.03.072
665	Others	2011-2015	EFFECTS OF THE ENVIRONMENTAL STRESS ON TWO FISH POPULATIONS REVEALED BY STATISTICAL AND SPECTRAL ANALYSIS	Lazar, Gabriel; Ureche, Dorel; Ifrim, Irina Loredana; Stamate, Marius; Ureche, Camelia; Nedeff, Valentin; Nistor, Ileana Denisa; Finaru, Adriana Luminita; Lazar, Iuliana Mihaela	ENVIRONMENTAL ENGINEERING AND MANAGEMENT JOURNAL	2012	11	1	109	124
666	Others	2011-2015	Resource Management, Networks and Spatial Contrasts in Human Mercury Contamination along the Rio Beni (Bolivian Amazon)	Tschirhart, Celine; Handschumacher, Pascal; Laffly, Dominique; Benefice, Eric	HUMAN ECOLOGY	2012	40	4	511	523		10.1007/s10745-012-9500-9
667	Others	2011-2015	Evaluation of the fish health assessment index in the Olifants River system, South Africa	Watson, R. M.; Crafford, D.; Avenant-Oldewage, A.	AFRICAN JOURNAL OF AQUATIC SCIENCE	2012	37	3	235	251		10.2989/16085914.2012.677745
668	Others	2011-2015	Chronic methyl mercury poisoning may trigger endemic pemphigus foliaceus fogo selvagem	Ann Robledo, Mary	MEDICAL HYPOTHESES	2012	78	1	60	66		10.1016/j.mehy.2011.09.041
669	Others	2011-2015	Evaluation of water quality threats to the endangered Okaloosa darter (Etheostoma okaloosae) in East Turkey Creek on Eglin Air Force Base	Weil, R. E.; Spade, D. J.; Knoebl, I.; Hemming, J. M.; Tongue, M. L.; Szabo, N. J.; Kroll, K. J.; Tate, W. B.; Denslow, N. D.	AQUATIC TOXICOLOGY	2012	110		177	186		10.1016/j.aquatox.2012.01.007
670	Others	2011-2015	Chemical contaminants and parasites: Assessment of human health risks associated with consumption of whitefish (Coregonus clupeaformis) from two boreal lakes in northern Saskatchewan, Canada	Hursky, Olesya; Pietrock, Michael	SCIENCE OF THE TOTAL ENVIRONMENT	2012	424		97	103		10.1016/j.scitotenv.2012.02.071
671	Others	2011-2015	Assessment of nutrient and heavy metal contamination in surface water and sediments of the upper Tigris River, Turkey	Varol, Memet; Sen, Bulent	CATENA	2012	92		1	10		10.1016/j.catena.2011.11.011
672	Others	2011-2015	Comprehensive assessment of heavy metal contamination in sediment of the Pearl River Estuary and adjacent shelf	Yang, Yongqiang; Chen, Fanrong; Zhang, Ling; Liu, Jinsong; Wu, Shijun; Kang, Mingliang	MARINE POLLUTION BULLETIN	2012	64	9	1947	1955		10.1016/j.marpolbul.2012.04.024
673	Others	2011-2015	Biomarker responses as indication of contaminant effects in Oreochromis niloticus	Carvalho, Cleoni dos Santos; Bernusso, Vanessa Aline; Selistre de Araujo, Heloisa Sobreiro; Gaeta Espindola, Evaldo Luiz; Fernandes, Marisa Narciso	CHEMOSPHERE	2012	89	1	60	69		10.1016/j.chemosphere.2012.04.013
674	Others	2011-2015	Comparative microbial ecology study of the sediments and the water column of the Rio Tinto, an extreme acidic environment	Garcia-Moyano, Antonio; Gonzalez-Toril, Elena; Aguilera, Angeles; Amils, Ricardo	FEMS MICROBIOLOGY ECOLOGY	2012	81	2	303	314		10.1111/j.1574-6941.2012.01346.x
675	Others	2011-2015	Metal bioaccumulation in the Mediterranean barbel (Barbus meridionalis) in a Mediterranean River receiving effluents from urban and industrial wastewater treatment plants	Maceda-Veiga, Alberto; Monroy, Mario; de Sostoa, Adolfo	ECOTOXICOLOGY AND ENVIRONMENTAL SAFETY	2012	76		93	101		10.1016/j.ecoenv.2011.09.013
676	Others	2011-2015	Quantification of Tinto River Sediment Microbial Communities: Importance of Sulfate-Reducing Bacteria and Their Role in Attenuating Acid Mine Drainage	Sanchez-Andrea, Irene; Knittel, Katrin; Amann, Rudolf; Amils, Ricardo; Luis Sanz, Jose	APPLIED AND ENVIRONMENTAL MICROBIOLOGY	2012	78	13	4638	4645		10.1128/AEM.00848-12
677	Others	2011-2015	Freshwater Ulva (Chlorophyta) as a bioaccumulator of selected heavy metals (Cd, Ni and Pb) and alkaline earth metals (Ca and Mg)	Rybak, Andrzej; Messyasz, Beata; Leska, Boguslawa	CHEMOSPHERE	2012	89	9	1066	1076		10.1016/j.chemosphere.2012.05.071
678	Others	2011-2015	Spatial and temporal patterns of surface water quality and ichthyotoxicity in urban and rural river basins in Texas	VanLandeghem, Matthew M.; Meyer, Matthew D.; Cox, Stephen B.; Sharma, Bibek; Patino, Reynaldo	WATER RESEARCH	2012	46	20	6638	6651		10.1016/j.watres.2012.05.002
679	Others	2011-2015	Highlights of recent studies and future plans for the French human biomonitoring (HBM) programme	Frery, Nadine; Vandentorren, Stephanie; Etchevers, Anne; Fillol, Clemence	INTERNATIONAL JOURNAL OF HYGIENE AND ENVIRONMENTAL HEALTH	2012	215	2	127	132		10.1016/j.ijheh.2011.08.008
680	Others	2011-2015	Evaluating the Performance of Diffusive Gradients in Thin Films for Predicting Ni Sediment Toxicity	Costello, David M.; Burton, G. Allen; Hammerschmidt, Chad R.; Taulbee, W. Keith	ENVIRONMENTAL SCIENCE & TECHNOLOGY	2012	46	18	10239	10246		10.1021/es302390m
681	Others	2011-2015	Seasonal and ontogenic migrations of meagre (Argyrosomus regius) determined by otolith geochemical signatures	Morales-Nin, B.; Geffen, A. J.; Perez-Mayol, S.; Palmer, M.; Gonzalez-Quiros, R.; Grau, A.	FISHERIES RESEARCH	2012	127		154	165		10.1016/j.fishres.2012.02.012
682	Others	2011-2015	Transcription Profiling in Environmental Diagnostics: Health Assessments in Columbia River Basin Steelhead (Oncorhynchus mykiss)	Connon, Richard E.; D'Abronzo, Leandro S.; Hostetter, Nathan J.; Javidmehr, Alireza; Roby, Daniel D.; Evans, Allen F.; Loge, Frank. J.; Werner, Inge	ENVIRONMENTAL SCIENCE & TECHNOLOGY	2012	46	11	6081	6087		10.1021/es3005128
683	Others	2011-2015	Health effects and exposure to polychlorinated biphenyls (PCBs) and metals in a contaminated community	Helmfrid, Ingela; Berglund, Marika; Lofman, Owe; Wingren, Gun	ENVIRONMENT INTERNATIONAL	2012	44		53	58		10.1016/j.envint.2012.01.009
684	Others	2011-2015	Characterization of phospholipid hydroperoxide glutathione metabolizing peroxidase (gpx4) isoforms in Coho salmon olfactory and liver tissues and their modulation by cadmium	Wang, Lu; Harris, Sean M.; Espinoza, Herbert M.; McClain, Valerie; Gallagher, Evan P.	AQUATIC TOXICOLOGY	2012	114		134	141		10.1016/j.aquatox.2012.02.025
685	Others	2011-2015	A molecular H-2 potential for heterogeneous simulations including polarization and many-body van der Waals interactions	McLaughlin, Keith; Cioce, Christian R.; Belof, Jonathan L.; Space, Brian	JOURNAL OF CHEMICAL PHYSICS	2012	136	19			194302	10.1063/1.4717705
686	Others	2011-2015	Bioaccumulation of trace elements in different tissues of three commonly available fish species regarding their gender, gonadosomatic index, and condition factor in a wetland ecosystem	Alhashemi, Azamalsadat Hosseini; Karbassi, Abdolreza R.; Kiabi, Bahram Hassanzadeh; Monavari, Seyed Masoud; Sekhavatjou, Mohammad Sadegh	ENVIRONMENTAL MONITORING AND ASSESSMENT	2012	184	4	1865	1878		10.1007/s10661-011-2085-8
687	Others	2011-2015	Dietary toxicity of field-contaminated invertebrates to marine fish: Effects of metal doses and subcellular metal distribution	Dang, Fei; Rainbow, Philip S.; Wang, Wen-Xiong	AQUATIC TOXICOLOGY	2012	120		1	10		10.1016/j.aquatox.2012.04.007
688	Others	2011-2015	Toxicity of Copper to Early-life Stage Kootenai River White Sturgeon, Columbia River White Sturgeon, and Rainbow Trout	Little, E. E.; Calfee, R. D.; Linder, G.	ARCHIVES OF ENVIRONMENTAL CONTAMINATION AND TOXICOLOGY	2012	63	3	400	408		10.1007/s00244-012-9782-3
689	Others	2011-2015	Pinnularia aljustrelica sp nov (Bacillariophyceae), a new diatom species found in acidic waters in the Aljustrel mining area (Portugal) and further observations on the taxonomy and ecology of P. acidophila HOFMANN et KRAMMER and P. acoricola HUSTEDT	Luis, Ana T.; Novais, Maria Helena; Van de Vijver, Bart; Almeida, Salome F. P.; Ferreira da Silva, Eduardo A.; Hoffmann, Lucien; Ector, Luc	FOTTEA	2012	12	1	27	40
690	Others	2011-2015	Effects of Cr III and Pb on the bioaccumulation and toxicity of Cd in tropical periphyton communities: Implications of pulsed metal exposures	Bere, Taurai; Chia, Mathias Ahii; Tundisi, Jose Galizia	ENVIRONMENTAL POLLUTION	2012	163		184	191		10.1016/j.envpol.2011.12.028
691	Others	2011-2015	Particulate iron, aluminum, and manganese in the Pacific equatorial undercurrent and low latitude western boundary current sources	Slemons, Lia; Paul, Barbara; Resing, Joseph; Murray, James W.	MARINE CHEMISTRY	2012	142		54	67		10.1016/j.marchem.2012.08.003
692	Others	2011-2015	Stable isotopes and mercury in a model estuarine fish: Multibasin comparisons with water quality, community structure, and available prey base	Adams, Douglas H.; Paperno, Richard	SCIENCE OF THE TOTAL ENVIRONMENT	2012	414		445	455		10.1016/j.scitotenv.2011.10.014
693	Others	2011-2015	Asteriscus v. lapillus: comparing the chemistry of two otolith types and their ability to delineate riverine populations of common carp Cyprinus carpio	Macdonald, J. I.; McNeil, D. G.; Crook, D. A.	JOURNAL OF FISH BIOLOGY	2012	81	5	1715	1729		10.1111/j.1095-8649.2012.03443.x
694	Others	2011-2015	Bioaccumulation of heavy metals Cu, Zn, and Hg in muscles and liver of the stellate sturgeon (Acipenser stellatus) in the Caspian Sea and their correlation with growth parameters	Heidary, S.; Namin, Imanpour J.; Monsefrad, F.	IRANIAN JOURNAL OF FISHERIES SCIENCES	2012	11	2	325	337
695	Others	2011-2015	Localized algal blooms induced by river inflows in a canyon type reservoir	Vidal, Javier; Marce, Rafael; Serra, Teresa; Colomer, Jordi; Rueda, Francisco; Casamitjana, Xavier	AQUATIC SCIENCES	2012	74	2	315	327		10.1007/s00027-011-0223-6
696	Others	2011-2015	Distribution Patterns of Metals Contamination in Sediments Based on Type Regional Development on the Intertidal Coastal Zones of the Persian Gulf, Iran	Kazemi, Ali; Bakhtiari, Alireza Riyahi; Kheirabadi, Nabiallah; Barani, Hashm; Haidari, Behnam	BULLETIN OF ENVIRONMENTAL CONTAMINATION AND TOXICOLOGY	2012	88	1	100	103		10.1007/s00128-011-0412-y
697	Others	2011-2015	Distribution of Benthic Macroinvertebrates in Relation to Environmental Variables across the Yangtze River Estuary, China	Chao, Min; Shi, Yunrong; Quan, Weimin; Shen, Xinqiang; An, Chuanguang; Yuan, Qi; Huang, Houjian	JOURNAL OF COASTAL RESEARCH	2012	28	5	1008	1019		10.2112/JCOASTRES-D-11-00194.1
698	Others	2011-2015	Cadmium and Lead Levels Along the Estuarine Ecosystem of Tigre River-San Andres Lagoon, Tamaulipas, Mexico	de la Luz Vazquez-Sauceda, Maria; Perez-Castaneda, Roberto; Genaro Sanchez-Martinez, Jesus; Aguirre-Guzman, Gabriel	BULLETIN OF ENVIRONMENTAL CONTAMINATION AND TOXICOLOGY	2012	89	4	782	785		10.1007/s00128-012-0750-4
699	Others	2011-2015	Light detection and ranging (LiDAR) and multispectral studies of disturbed Lake Superior coastal environments	Kerfoot, W. Charles; Yousef, Foad; Green, Sarah A.; Regis, Robert; Shuchman, Robert; Brooks, Colin N.; Sayers, Mike; Sabol, Bruce; Graves, Mark	LIMNOLOGY AND OCEANOGRAPHY	2012	57	3	749	771		10.4319/lo.2012.57.3.0749
700	Others	2011-2015	An in situ test to explore the responses of Scenedesmus acutus and Lepocinclis acus as indicators of the changes in water quality in lowland streams	Bauer, D. E.; Conforti, V.; Ruiz, L.; Gomez, N.	ECOTOXICOLOGY AND ENVIRONMENTAL SAFETY	2012	77		71	78		10.1016/j.ecoenv.2011.10.021
701	Others	2011-2015	Effects of chronic gamma-irradiation on the aquatic microbial microcosm: equi-dosimetric comparison with effects of heavy metals	Fuma, Shoichi; Kawaguchi, Isao; Kubota, Yoshihisa; Yoshida, Satoshi; Kawabata, Zen'ichiro; Polikarpov, Gennady G.	JOURNAL OF ENVIRONMENTAL RADIOACTIVITY	2012	104		81	86		10.1016/j.jenvrad.2011.09.005
702	Others	2011-2015	Interactive effects of phosphorus and copper on Hyalella azteca via periphyton in aquatic ecosystems	Li, Miling; Costello, David M.; Burton, G. Allen, Jr.	ECOTOXICOLOGY AND ENVIRONMENTAL SAFETY	2012	83		41	46		10.1016/j.ecoenv.2012.06.004
703	Others	2011-2015	Wastewater generated during cleaning/washing procedures in a wood-floor industry: toxicity on the microalgae Desmodesmus subspicatus	Laohaprapanon, S.; Kaczala, F.; Salomon, P. S.; Marques, M.; Hogland, W.	ENVIRONMENTAL TECHNOLOGY	2012	33	21	2439	2446		10.1080/09593330.2012.671853
704	Others	2011-2015	Potential effects on the marine environment of dredging of the Bonny channel in the Niger Delta	Agunwamba, J. C.; Onuoha, K. C.; Okoye, A. C.	ENVIRONMENTAL MONITORING AND ASSESSMENT	2012	184	11	6613	6625		10.1007/s10661-011-2446-3
705	Others	2011-2015	Use of bacterial communities to assess the ecological health of a recently restored stream	Lear, G.; Ancion, P-Y; Harding, J.; Lewis, G. D.	NEW ZEALAND JOURNAL OF MARINE AND FRESHWATER RESEARCH	2012	46	3	291	301		10.1080/00288330.2011.638647
706	Others	2011-2015	Using a Multi-Component Indicator Toward Reducing Phytoplankton Bloom Occurrences in the Swan River Estuary	Kristiana, Ria; Antenucci, Jason P.; Imberger, Jorg	ENVIRONMENTAL MANAGEMENT	2012	50	2	237	256		10.1007/s00267-012-9870-1
707	Others	2011-2015	Laboratory Toxicity and Benthic Invertebrate Field Colonization of Upper Columbia River Sediments: Finding Adverse Effects Using Multiple Lines of Evidence	Fairchild, J. F.; Kemble, N. E.; Allert, A. L.; Brumbaugh, W. G.; Ingersoll, C. G.; Dowling, B.; Gruenenfelder, C.; Roland, J. L.	ARCHIVES OF ENVIRONMENTAL CONTAMINATION AND TOXICOLOGY	2012	63	1	54	68		10.1007/s00244-012-9752-9
708	Others	2011-2015	Assessment of sediment quality and pore water ecotoxicity in Kebir Rhumel basin (NE-Algeria): a combined approach	Sahli, Leila; Afri-Mehennaoui, Fatima-Zohra; El Okki, Mohamed El Hadef; Ferard, Jean Francois; Mehennaoui, Smail	WATER SCIENCE AND TECHNOLOGY	2012	65	2	393	401		10.2166/wst.2012.802
709	Others	2011-2015	Fish community structure associated with stabilized and unstabilized shoreline habitats, Coeur d'Alene River, Idaho, USA	Gidley, C. A.; Scarnecchia, D. L.; Hansen, J. A.	RIVER RESEARCH AND APPLICATIONS	2012	28	5	554	566		10.1002/rra.1476
710	Others	2011-2015	Sources and risk factors for lead exposure in indigenous children of the Peruvian Amazon, disentangling connections with oil activity	Anticona, Cynthia; Bergdahl, Ingvar A.; San Sebastian, Miguel	INTERNATIONAL JOURNAL OF OCCUPATIONAL AND ENVIRONMENTAL HEALTH	2012	18	4	268	277		10.1179/2049396712Y.0000000008
711	Others	2011-2015	Purifying eutrophic river waters with integrated floating island systems	Zhao, Fengliang; Xi, Shu; Yang, Xiaoe; Yang, Weidong; Li, Jianjian; Gu, Binhe; He, Zhenli	ECOLOGICAL ENGINEERING	2012	40		53	60		10.1016/j.ecoleng.2011.12.012
712	Others	2011-2015	Sustainable Sources of Biomass for Bioremediation of Heavy Metals in Waste Water Derived from Coal-Fired Power Generation	Saunders, Richard J.; Paul, Nicholas A.; Hu, Yi; de Nys, Rocky	PLOS ONE	2012	7	5			e36470	10.1371/journal.pone.0036470
713	Others	2011-2015	Biosorption of copper and zinc by immobilised and free algal biomass, and the effects of metal biosorption on the growth and cellular structure of Chlorella sp and Chlamydomonas sp isolated from rivers in Penang, Malaysia	Maznah, W. O. Wan; Al-Fawwaz, A. T.; Surif, Misni	JOURNAL OF ENVIRONMENTAL SCIENCES-CHINA	2012	24	8	1386	1393		10.1016/S1001-0742(11)60931-5
714	Others	2011-2015	How do stream organisms respond to, and influence, the concentration of titanium dioxide nanoparticles? A mesocosm study with algae and herbivores	Kulacki, Konrad J.; Cardinale, Bradley J.; Keller, Arturo A.; Bier, Raven; Dickson, Helen	ENVIRONMENTAL TOXICOLOGY AND CHEMISTRY	2012	31	10	2414	2422		10.1002/etc.1962
715	Others	2011-2015	Influence of anthropogenic pollution on content of essential polyunsaturated fatty acids in links of food chain of river ecosystem	Gladyshev, M. I.; Anishchenko, O. V.; Sushchik, N. N.; Kalacheva, G. S.; Gribovskaya, I. V.; Ageev, A. V.	CONTEMPORARY PROBLEMS OF ECOLOGY	2012	5	4	376	385		10.1134/S1995425512040051
716	Others	2011-2015	Experimental study on the nickel (II) removal from aqueous solutions using silica fume with/without apocarbonic anhydrase	Kalkan, Ekrem; Nadaroglu, Hayrunnisa; Demir, Nazan	DESALINATION AND WATER TREATMENT	2012	44	1-3	180	189		10.5004/dwt.2012.3043
717	Others	2011-2015	Comprehensive sediment toxicity assessment of Hessian surface waters using Lumbriculus variegatus and Chironomus riparius	Galluba, Simone; Oetken, Matthias; Oehlmann, Joerg	JOURNAL OF ENVIRONMENTAL SCIENCE AND HEALTH PART A-TOXIC/HAZARDOUS SUBSTANCES & ENVIRONMENTAL ENGINEERING	2012	47	4	507	521		10.1080/10934529.2012.650545
718	Others	2011-2015	Heavy metals in two host-parasite systems: tapeworm vs. fish	Barus, Vlastimil; Simkova, Andrea; Prokes, Miroslav; Penaz, Milan; Vetesnik, Lukas	ACTA VETERINARIA BRNO	2012	81	3	313	317		10.2754/avb201281030313
719	Others	2011-2015	Diurnal fluctuation of zinc concentration in metal polluted rivers and its potential impact on water quality and flux estimates	Rudall, S.; Jarvis, A. P.	WATER SCIENCE AND TECHNOLOGY	2012	65	1	164	170		10.2166/wst.2011.834
720	Others	2011-2015	Sediment pollution in the Elbe estuary and its potential toxicity at different trophic levels	Wetzel, Markus A.; Wahrendorf, Dierk-Steffen; von der Ohe, Peter C.	SCIENCE OF THE TOTAL ENVIRONMENT	2013	449		199	207		10.1016/j.scitotenv.2013.01.016
721	Others	2011-2015	Metal concentrations in stream biofilm and sediments and their potential to explain biofilm microbial community structure	Ancion, Pierre-Yves; Lear, Gavin; Dopheide, Andrew; Lewis, Gillian D.	ENVIRONMENTAL POLLUTION	2013	173		117	124		10.1016/j.envpol.2012.10.012
722	Others	2011-2015	The accumulation of metal (Co, Cr, Cu, Mn and Zn) in freshwater Ulva (Chlorophyta) and its habitat	Rybak, Andrzej; Messyasz, Beata; Leska, Boguslawa	ECOTOXICOLOGY	2013	22	3	558	573		10.1007/s10646-013-1048-y
723	Others	2011-2015	An integrated approach to environmental quality assessment in a coastal setting in Campania (Southern Italy)	Verde, Rosa; Vigliotti, Marco; Prevedello, Lidia; Sprovieri, Mario; Ruberti, Daniela	ENVIRONMENTAL EARTH SCIENCES	2013	70	1	407	424		10.1007/s12665-012-2136-7
724	Others	2011-2015	Short-term toxicity of hexavalent-chromium to epipsammic diatoms of a microtidal estuary (Rio de la Plata): Responses from the individual cell to the community structure	Licursi, M.; Gomez, N.	AQUATIC TOXICOLOGY	2013	134		82	91		10.1016/j.aquatox.2013.03.007
725	Others	2011-2015	Use of siliceous algae as biological monitors of heavy metal pollution in three lakes in a mining city, southeast China	Chen, Xu; Mao, Xin; Cao, Yanmin; Yang, Xiangdong	OCEANOLOGICAL AND HYDROBIOLOGICAL STUDIES	2013	42	3	233	242		10.2478/s13545-013-0079-6
726	Others	2011-2015	Natural Wetlands Are Efficient at Providing Long-Term Metal Remediation of Freshwater Systems Polluted by Acid Mine Drainage	Dean, Andrew P.; Lynch, Sarah; Rowland, Paul; Toft, Benjamin D.; Pittman, Jon K.; White, Keith N.	ENVIRONMENTAL SCIENCE & TECHNOLOGY	2013	47	21	12029	12036		10.1021/es4025904
727	Others	2011-2015	Applicability of ecological assessment tools for management decision-making: A case study from the Lima estuary (NW Portugal)	Azevedoa, Isabel; Ramos, Sandra; Mucha, Ana Paula; Bordalo, Adriano A.	OCEAN & COASTAL MANAGEMENT	2013	72		54	63		10.1016/j.ocecoaman.2011.08.008
728	Others	2011-2015	The role of remediation, natural alkalinity sources and physical stream parameters in stream recovery	Kruse, Natalie A.; DeRose, Lisa; Korenowsky, Rebekah; Bowman, Jennifer R.; Lopez, Dina; Johnson, Kelly; Rankin, Edward	JOURNAL OF ENVIRONMENTAL MANAGEMENT	2013	128		1000	1011		10.1016/j.jenvman.2013.06.040
729	Others	2011-2015	The trophic ecology of the red swamp crayfish (Procambarus clarkii) in Mediterranean aquatic ecosystems: a stable isotope study	Alcorlo, Paloma; Baltanas, Angel	LIMNETICA	2013	32	1	121	138
730	Others	2011-2015	Assessment of Geochemical Environment from Study of River Sediments in the Middle Stretch of River Ganga at Ghazipur, Buxar and Ballia area	Singh, Harendra; Yadav, Supriya; Singh, Bhupendra K.; Dubey, Bhaskar; Tripathi, Kiran; Srivastava, Vandana; Shukla, D. N.	PROCEEDINGS OF THE NATIONAL ACADEMY OF SCIENCES INDIA SECTION B-BIOLOGICAL SCIENCES	2013	83	3	371	384		10.1007/s40011-012-0134-x
731	Others	2011-2015	Potential use of ecotoxicological biomarkers in Serratella ignita (Ephemeroptera) larvae for Alcantara river (Sicily, Italy) water quality assessment	Minutoli, Roberta; Granata, Antonia; Guglielmo, Letterio	JOURNAL OF LIMNOLOGY	2013	72	2	394	399		10.4081/jlimnol.2013.e32
732	Others	2011-2015	Assessment of the environmental conditions of the Sarno river basin (south Italy): a stream sediment approach	Albanese, Stefano; Iavazzo, Pietro; Adamo, Paola; Lima, Annamaria; De Vivo, Benedetto	ENVIRONMENTAL GEOCHEMISTRY AND HEALTH	2013	35	3	283	297		10.1007/s10653-012-9483-x
733	Others	2011-2015	Sensitivity of early life stages of white sturgeon, rainbow trout, and fathead minnow to copper	Vardy, David W.; Oellers, Johanna; Doering, Jon A.; Hollert, Henner; Giesy, John P.; Hecker, Markus	ECOTOXICOLOGY	2013	22	1	139	147		10.1007/s10646-012-1010-4
734	Others	2011-2015	Arsenic contamination in the freshwater fish ponds of Pearl River Delta: bioaccumulation and health risk assessment	Cheng, Zhang; Chen, Kun-Ci; Li, Kai-Bin; Nie, Xiang-Ping; Wu, Sheng Chun; Wong, Chris Kong-Chu; Wong, Ming-Hung	ENVIRONMENTAL SCIENCE AND POLLUTION RESEARCH	2013	20	7	4484	4495		10.1007/s11356-012-1382-2
735	Others	2011-2015	Gene transcription reflects poor health status of resident European eel chronically exposed to environmental pollutants	Maes, G. E.; Raeymaekers, J. A. M.; Hellemans, B.; Geeraerts, C.; Parmentier, K.; De Temmerman, L.; Volckaert, F. A. M.; Belpaire, C.	AQUATIC TOXICOLOGY	2013	126		242	255		10.1016/j.aquatox.2012.11.006
736	Others	2011-2015	Morphometric parameters and total mercury in eggs of snowy egret (Egretta thula) from Cartagena Bay and Totumo Marsh, north of Colombia	Olivero-Verbel, Jesus; Agudelo-Frias, Diana; Caballero-Gallardo, Karina	MARINE POLLUTION BULLETIN	2013	69	1-2	105	109		10.1016/j.marpolbul.2013.01.013
737	Others	2011-2015	Spatial trends of organochlorinated pesticides, polychlorinated biphenyls, and polybrominated diphenyl ethers in Atlantic Anguillid eels	Byer, Jonathan D.; Lebeuf, Michel; Alaee, Mehran; Stephen, Brown R.; Trottier, Steve; Backus, Sean; Keir, Michael; Couillard, Catherine M.; Casselman, John; Hodson, Peter V.	CHEMOSPHERE	2013	90	5	1719	1728		10.1016/j.chemosphere.2012.10.018
738	Others	2011-2015	Health risk from As contaminated fish consumption by population living around River Chenab, Pakistan	Waheed, Sidra; Malik, Riffat Naseem; Jahan, Sarwat	ENVIRONMENTAL TOXICOLOGY AND PHARMACOLOGY	2013	36	2	579	587		10.1016/j.etap.2013.05.015
739	Others	2011-2015	Stress-related gene expression changes in rainbow trout hepatocytes exposed to various municipal wastewater treatment influents and effluents	Gagne, F.; Smyth, S. A.; Andre, C.; Douville, M.; Gelinas, M.; Barclay, K.	ENVIRONMENTAL SCIENCE AND POLLUTION RESEARCH	2013	20	3	1706	1718		10.1007/s11356-012-1174-8
740	Others	2011-2015	Fresh Records on Water Quality and Ichthyodiversity of River Swat at Charsadda, Khyber Pakhtunkhwa	Yousafzai, Ali Muhammad; Khan, Wisal; Hasan, Zaigham	PAKISTAN JOURNAL OF ZOOLOGY	2013	45	6	1727	1734
741	Others	2011-2015	Trace metals in flounder, Platichthys flesus (Linnaeus, 1758), and sediments from the Baltic Sea and the Portuguese Atlantic coast	Polak-Juszczak, Lucyna	ENVIRONMENTAL SCIENCE AND POLLUTION RESEARCH	2013	20	10	7424	7432		10.1007/s11356-013-1762-2
742	Others	2011-2015	Impact of anthropogenic activities on physico-chemical parameters of water and mineral uptake in Catla catla from river Ravi, Pakistan	Shakir, Abdullah; Chaudhry, Abdul Shakoor; Qazi, Javed Iqbal	ENVIRONMENTAL MONITORING AND ASSESSMENT	2013	185	3	2833	2842		10.1007/s10661-012-2753-3
743	Others	2011-2015	Metallothionein and Heat-Shock Protein 70 Induction in Caged and Wild Fathead Minnows (Pimephales promelas) Exposed to the Ouachita River, Louisiana	Simpkins, Aubrey M.; Tatum, Taylor E.; Cardin, Derrick L.; Wolf, William C.	JOURNAL OF TOXICOLOGY AND ENVIRONMENTAL HEALTH-PART A-CURRENT ISSUES	2013	76	2	98	106		10.1080/15287394.2013.738174
744	Others	2011-2015	Monitoring the impact of urban effluents on mineral contents of water and sediments of four sites of the river Ravi, Lahore	Shakir, Hafiz Abdullah; Qazi, Javed Iqbal; Chaudhry, Abdul Shakoor	ENVIRONMENTAL MONITORING AND ASSESSMENT	2013	185	12	9705	9715		10.1007/s10661-013-3284-2
745	Others	2011-2015	Effects of stream acidification on lotic salamander assemblages in a coal-mined watershed in the Cumberland Plateau	Schorr, Mark S.; Dyson, Melissa C.; Nelson, Charles H.; Van Horn, Gene S.; Collins, David E.; Richards, Sean M.	JOURNAL OF FRESHWATER ECOLOGY	2013	28	3	339	353		10.1080/02705060.2013.778219
746	Others	2011-2015	Industrial source identification and emission estimation of perfluorooctane sulfonate n hina	Xie, Shuangwei; Wang, Tieyu; Liu, Shijie; Jones, Kevin C.; Sweetman, Andrew J.; Lu, Yonglong	ENVIRONMENT INTERNATIONAL	2013	52		1	8		10.1016/j.envint.2012.11.004
747	Others	2011-2015	Risk and toxicity assessments of heavy metals in sediments and fishes from the Yangtze River and Taihu Lake, China	Fu, Jie; Hu, Xin; Tao, Xiancong; Yu, Hongxia; Zhang, Xiaowei	CHEMOSPHERE	2013	93	9	1887	1895		10.1016/j.chemosphere.2013.06.061
748	Others	2011-2015	Assessment of heavy metals in tilapia fish (Oreochromis niloticus) from the Langat River and Engineering Lake in Bangi, Malaysia, and evaluation of the health risk from tilapia consumption	Taweel, Abdulali; Shuhaimi-Othman, M.; Ahmad, A. K.	ECOTOXICOLOGY AND ENVIRONMENTAL SAFETY	2013	93		45	51		10.1016/j.ecoenv.2013.03.031
749	Others	2011-2015	Levels, sources and risk assessment of trace elements in wetland soils of a typical shallow freshwater lake, China	Gao, Haifeng; Bai, Junhong; Xiao, Rong; Liu, Peipei; Jiang, Wei; Wang, Junjing	STOCHASTIC ENVIRONMENTAL RESEARCH AND RISK ASSESSMENT	2013	27	1	275	284		10.1007/s00477-012-0587-8
750	Others	2011-2015	A simple method for methylmercury, inorganic mercury and ethylmercury determination in plasma samples by high performance liquid chromatography-cold-vapor-inductively coupled plasma mass spectrometry	de Souza, Samuel S.; Campiglia, Andres Dobal; Barbosa, Fernando, Jr.	ANALYTICA CHIMICA ACTA	2013	761		11	17		10.1016/j.aca.2012.11.038
751	Others	2011-2015	Global Transcriptome Profiling Reveals Molecular Mechanisms of Metal Tolerance in a Chronically Exposed Wild Population of Brown Trout	Webster, T. M. Uren; Bury, N.; van Aerle, R.; Santos, E. M.	ENVIRONMENTAL SCIENCE & TECHNOLOGY	2013	47	15	8869	8877		10.1021/es401380p
752	Others	2011-2015	Metal concentrations and pathological responses of wild native fish exposed to sewage discharge in a Mediterranean river	Maceda-Veiga, Alberto; Monroy, Mario; Navarro, Elisenda; Viscor, Gines; de Sostoa, Adolfo	SCIENCE OF THE TOTAL ENVIRONMENT	2013	449		9	19		10.1016/j.scitotenv.2013.01.012
753	Others	2011-2015	Risk Assessment and Toxic Effects of Metal Pollution in Two Cultured and Wild Fish Species from Highly Degraded Aquatic Habitats	Omar, Wael A.; Zaghloul, Khalid H.; Abdel-Khalek, Amr A.; Abo-Hegab, S.	ARCHIVES OF ENVIRONMENTAL CONTAMINATION AND TOXICOLOGY	2013	65	4	753	764		10.1007/s00244-013-9935-z
755	Others	2011-2015	Responses of Aquatic Insects to Cu and Zn in Stream Microcosms: Understanding Differences Between Single Species Tests and Field Responses	Clements, William H.; Cadmus, Pete; Brinkman, Stephen F.	ENVIRONMENTAL SCIENCE & TECHNOLOGY	2013	47	13	7506	7513		10.1021/es401255h
756	Others	2011-2015	Trophic relationships and health risk assessments of trace metals in the aquaculture pond ecosystem of Pearl River Delta, China	Cheng, Zhang; Man, Yu Bon; Nie, Xiang Ping; Wong, Ming Hung	CHEMOSPHERE	2013	90	7	2142	2148		10.1016/j.chemosphere.2012.11.017
757	Others	2011-2015	Food web analysis reveals effects of pH on mercury bioaccumulation at multiple trophic levels in streams	Jardine, Timothy D.; Kidd, Karen A.; O'Driscoll, Nelson	AQUATIC TOXICOLOGY	2013	132		46	52		10.1016/j.aquatox.2013.01.013
758	Others	2011-2015	Metal pollution and ecological risk assessment in marine sediments of Karachi Coast, Pakistan	Mashiatullah, Azhar; Chaudhary, Muhammad Zaman; Ahmad, Nasir; Javed, Tariq; Ghaffar, Abdul	ENVIRONMENTAL MONITORING AND ASSESSMENT	2013	185	2	1555	1565		10.1007/s10661-012-2650-9
759	Others	2011-2015	Toxicity of sediments potentially contaminated by coal mining and natural gas extraction to unionid mussels and commonly tested benthic invertebrates	Wang, Ning; Ingersoll, Christopher G.; Kunz, James L.; Brumbaugh, William G.; Kane, Cindy M.; Evans, R. Brian; Alexander, Steven; Walker, Craig; Bakaletz, Steve	ENVIRONMENTAL TOXICOLOGY AND CHEMISTRY	2013	32	1	207	221		10.1002/etc.2032
760	Others	2011-2015	Differential Hepatic Metal and Metallothionein Levels in Three Feral Fish Species along a Metal Pollution Gradient	Bervoets, Lieven; Knapen, Dries; De Jonge, Maarten; Van Campenhout, Karen; Blust, Ronny	PLOS ONE	2013	8	3			e60805	10.1371/journal.pone.0060805
761	Others	2011-2015	Comparison of different predictors of exposure for modeling impacts of metal mixtures on macroinvertebrates in stream microcosms	Iwasaki, Yuichi; Cadmus, Pete; Clements, William H.	AQUATIC TOXICOLOGY	2013	132		151	156		10.1016/j.aquatox.2013.02.007
762	Others	2011-2015	Chemical characteristics and limnology of Loskop Dam on the Olifants River (South Africa), in light of recent fish and crocodile mortalities	Dabrowski, J.; Oberholster, P. J.; Dabrowski, J. M.; Le Brasseur, J.; Gieskes, J.	WATER SA	2013	39	5	675	686		10.4314/wsa.v39i5.12
763	Others	2011-2015	TRACE METAL LEVELS IN WATER, FISH, AND SEDIMENT FROM RIVER NILE, EGYPT: POTENTIAL HEALTH RISKS ASSESSMENT	Dahshan, Hesham; Abd-Elall, Amr Mohamed Mohamed; Megahed, Ayman Mohamed	JOURNAL OF TOXICOLOGY AND ENVIRONMENTAL HEALTH-PART A-CURRENT ISSUES	2013	76	21	1183	1187		10.1080/15287394.2013.848421
764	Others	2011-2015	A method for assessing the potential for confounding applied to ionic strength in central Appalachian streams	Suter, Glenn W., II; Cormier, Susan M.	ENVIRONMENTAL TOXICOLOGY AND CHEMISTRY	2013	32	2	288	295		10.1002/etc.2054
765	Others	2011-2015	Contamination of Metals in Different Tissues of Rohu (Labeo rohita, Cyprinidae) Collected from the Indian River Ganga	Vaseem, Huma; Banerjee, T. K.	BULLETIN OF ENVIRONMENTAL CONTAMINATION AND TOXICOLOGY	2013	91	1	36	41		10.1007/s00128-013-1003-x
766	Others	2011-2015	Patterns of Metal Accumulation by Natural River Biofilms During Their Growth and Seasonal Succession	Tien, Chien-Jung; Chen, Colin S.	ARCHIVES OF ENVIRONMENTAL CONTAMINATION AND TOXICOLOGY	2013	64	4	605	616		10.1007/s00244-012-9856-2
767	Others	2011-2015	The Werra cyclotheme (Upper Permian, Fore-Sudetic Monocline, Poland): Insights into fluctuations of the sedimentary environment from organic geochemical studies	Kluska, Bartosz; Rospondek, Mariusz J.; Marynowski, Leszek; Schaeffer, Philippe	APPLIED GEOCHEMISTRY	2013	29		73	91		10.1016/j.apgeochem.2012.09.010
768	Others	2011-2015	Differential accumulation of trace elements in ventral and dorsal muscle tissues in tilapia and milkfish with different feeding habits from the same cultured fishery pond	Ling, Min-Pei; Wu, Chin-Ching; Yang, Ke-Ruo; Hsu, Hui-Tsung	ECOTOXICOLOGY AND ENVIRONMENTAL SAFETY	2013	89		222	230		10.1016/j.ecoenv.2012.12.002
769	Others	2011-2015	Trends and evolution of contamination in a well-dated water reservoir sedimentary archive: the Brno Dam, Moravia, Czech Republic	Sedlacek, Jan; Babek, Ondrej; Grygar, Tomas Matys	ENVIRONMENTAL EARTH SCIENCES	2013	69	8	2581	2593		10.1007/s12665-012-2089-x
770	Others	2011-2015	Assessment of general condition of fish inhabiting a moderately contaminated aquatic environment	Dragun, Zrinka; Marijic, Vlatka Filipovic; Kapetanovic, Damir; Valic, Damir; Smrzlic, Irena Vardic; Krasnici, Nesrete; Strizak, Zeljka; Kurtovic, Bozidar; Teskeredzic, Emin; Raspor, Biserka	ENVIRONMENTAL SCIENCE AND POLLUTION RESEARCH	2013	20	7	4954	4968		10.1007/s11356-013-1463-x
771	Others	2011-2015	Histopathological alterations in Senegal sole, Solea Senegalensis, from a polluted Huelva estuary (SW, Spain)	Oliva, M.; Vicente-Martorell, J. J.; Galindo-Riano, M. D.; Perales, J. A.	FISH PHYSIOLOGY AND BIOCHEMISTRY	2013	39	3	523	545		10.1007/s10695-012-9717-y
772	Others	2011-2015	Impact of Valley Fills on Streamside Salamanders in Southern West Virginia	Wood, Petra Bohall; Williams, Jennifer M.	JOURNAL OF HERPETOLOGY	2013	47	1	119	125		10.1670/11-187
773	Others	2011-2015	Macroinvertebrate assemblages of peatland lakes: Assessment of conservation value with respect to anthropogenic land-cover change	Drinan, T. J.; Foster, G. N.; Nelson, B. H.; O'Halloran, J.; Harrison, S. S. C.	BIOLOGICAL CONSERVATION	2013	158		175	187		10.1016/j.biocon.2012.10.001
775	Others	2011-2015	Are aquatic insect species sensitive to banana plant cultivation?	Corbi, Juliano Jose; Kleine, Priscila; Trivinho-Strixino, Susana	ECOLOGICAL INDICATORS	2013	25		156	161		10.1016/j.ecolind.2012.09.020
776	Others	2011-2015	Impacts of European settlement (1840-present) in a Great Lake watershed and lagoon: Frenchman's Bay, Lake Ontario, Canada	Eyles, N.; Meriano, M.; Chow-Fraser, P.	ENVIRONMENTAL EARTH SCIENCES	2013	68	8	2211	2228		10.1007/s12665-012-1904-8
778	Others	2011-2015	Biomonitoring of the river pufferfish, Takifugu obscurus in aquaculture at different rearing densities using stress-related genes	Kim, Jin-Hyoung; Dahms, Hans-Uwe; Han, Kyung-Nam	AQUACULTURE RESEARCH	2013	44	12	1835	1846		10.1111/j.1365-2109.2012.03189.x
779	Others	2011-2015	Assessing aluminium toxicity in streams affected by acid mine drainage	Waters, A. S.; Webster-Brown, J. G.	WATER SCIENCE AND TECHNOLOGY	2013	67	8	1764	1772		10.2166/wst.2013.051
780	Others	2011-2015	Assessment of Metal Concentration in the Billings Reservoir Sediments, Sao Paulo State, Southeastern Brazil	Hortellani, Marcos A.; Sarkis, Jorge E. S.; Menezes, Luciana C. B.; Bazante-Yamaguishi, Renata; Pereira, Alder S. A.; Garcia, Priscila F. G.; Maruyama, Lidia S.; Genova de Castro, Paula M.	JOURNAL OF THE BRAZILIAN CHEMICAL SOCIETY	2013	24	1	58	67		10.1590/S0103-50532013000100009
781	Others	2011-2015	Diatom assemblages of thermal and mineral waters from volcanic environments in Sao Miguel Island, Azores	Quintela, Ana; Almeida, Salome F. P.; Terroso, Denise; Da Silva, Eduardo Ferreira; Forjaz, Victor; Rocha, Fernando	DIATOM RESEARCH	2013	28	4	407	417		10.1080/0269249X.2013.822833
782	Others	2011-2015	Mercury accumulation in different tissues of fish from Ulhas River Estuary and Thane Creek and the pattern of fish consumption among fish-eaters	Menon, Jayashree S.; Mahajan, Sarita V.	INDIAN JOURNAL OF GEO-MARINE SCIENCES	2013	42	6	812	816
783	Others	2011-2015	Impact assessment of dredging to remove coal fly ash at the Tennessee Valley Authority Kingston Fossil plant using fathead minnow elutriate exposures	Stanley, Jacob K.; Kennedy, Alan J.; Bednar, Anthony J.; Chappell, Mark A.; Seiter, Jennifer M.; Averett, Daniel E.; Steevens, Jeffery A.	ENVIRONMENTAL TOXICOLOGY AND CHEMISTRY	2013	32	4	822	830		10.1002/etc.2137
784	Others	2011-2015	Catchment and in-stream influences on metal concentration and ochre deposit density in upland streams, Northern Ireland	Macintosh, Katrina Ann; Griffiths, David	ENVIRONMENTAL EARTH SCIENCES	2013	70	7	3023	3030		10.1007/s12665-013-2363-6
785	Others	2011-2015	Assessing Mercury Exposure and Biomarkers in Largemouth Bass (Micropterus Salmoides) from a Contaminated River System in California	Gehringer, Daphne B.; Finkelstein, Myra E.; Coale, Kenneth H.; Stephenson, Mark; Geller, Jonathan B.	ARCHIVES OF ENVIRONMENTAL CONTAMINATION AND TOXICOLOGY	2013	64	3	484	493		10.1007/s00244-012-9838-4
786	Others	2011-2015	Chromosomal Breakpoints and Transposable-element-insertion Sites in Salivary Gland Chromosomes of Chironomus riparius Meigen (Diptera, Chironomidae) from Trace Metal Polluted Stations	Ilkova, Julia; Cervella, Piero; Zampicinini, Giampaolo; Sella, Gabriella; Michailova, Paraskeva	ACTA ZOOLOGICA BULGARICA	2013	65	1	59	73
787	Others	2011-2015	Composition and Structure of the Chironomidae (Insecta: Diptera) Community Associated with Bryophytes in a First-Order Stream in the Atlantic Forest, Brazil	Rosa, B. F. J. V.; Dias-Silva, M. V. D.; Alves, R. G.	NEOTROPICAL ENTOMOLOGY	2013	42	1	15	21		10.1007/s13744-012-0086-0
788	Others	2011-2015	Assessment of heavy metals in sediment and in suspended particles affected by multiple anthropogenic contributions in harbours	Chouba, L.; Mzoughi, N.	INTERNATIONAL JOURNAL OF ENVIRONMENTAL SCIENCE AND TECHNOLOGY	2013	10	4	779	788		10.1007/s13762-013-0233-0
789	Others	2011-2015	Trace metal cycling in an algal floway system	Rothman, Nyanza J.; Canuel, Elizabeth A.; Beck, Aaron J.	ECOLOGICAL ENGINEERING	2013	52		290	297		10.1016/j.ecoleng.2012.11.002
790	Others	2011-2015	Design, Construction, and Operation of a Demonstration Rainwater Harvesting System for Greenhouse Irrigation at McGill University, Canada	Islam, Sadman; Lefsrud, Mark; Adamowski, Jan; Bissonnette, Blake; Busgang, Allison	HORTTECHNOLOGY	2013	23	2	220	226
791	Others	2011-2015	A Single Metal, Metal Mixture, and Whole-Effluent Approach to Investigate Causes of Metal Mine Effluent Effects on Fathead Minnows (Pimephales promelas)	Ouellet, Jacob D.; Dube, Monique G.; Niyogi, Som	WATER AIR AND SOIL POLLUTION	2013	224	3			1462	10.1007/s11270-013-1462-z
792	Others	2011-2015	Documenting utility of paddlefish otoliths for quantification of metals using inductively coupled plasma mass spectrometry	Long, James M.; Schaffler, Jason J.	RAPID COMMUNICATIONS IN MASS SPECTROMETRY	2013	27	19	2188	2194		10.1002/rcm.6681
793	Others	2011-2015	Population characteristics of yellow catfish (Peltobagrus fluvidraco) along the longitudinal profile of Three Gorges Reservoir, China	Perera, H. A. C. C.; Rypel, A. L.; Murphy, B. R.; Li, Z.; Xia, Y.; Liu, J.	JOURNAL OF APPLIED ICHTHYOLOGY	2013	29	5	1061	1066		10.1111/jai.12261
794	Others	2011-2015	TEMPORAL AND SPATIAL VARIATIONS OF HEAVY METAL CONCENTRATIONS IN SEDIMENTS OF THE TAINAN COASTAL AREA, ANPING HARBOR AND TAINAN CANAL, SOUTHWESTERN TAIWAN	Chen, Ping; Liu, Ta-Kang	IRRIGATION AND DRAINAGE	2013	62		1	9		10.1002/ird.1788
795	Others	2011-2015	Effects of metal burden and food avoidance on the transfer of metals from naturally contaminated prey to a marine predator Nassarius siquijorensis	Guo, Feng; Yang, Lulu; Wang, Wen-Xiong	AQUATIC TOXICOLOGY	2013	132		111	118		10.1016/j.aquatox.2013.01.017
796	Others	2011-2015	A multibiomarker approach on the Atlantic tomcod (Microgadus tomcod) in the St. Lawrence Estuary	Dupuy, Celie; Couillard, Catherine M.; Laroche, Jean; Nellis, Pierre; Brousseau, Pauline; Fournier, Michel	ENVIRONMENTAL SCIENCE AND POLLUTION RESEARCH	2013	20	2	749	760		10.1007/s11356-012-1285-2
797	Others	2011-2015	Response of Gammarus pulex and Baetis rhodani to springtime acid episodes in humic brooks	Andren, C. M.; Wiklund, A. -K. Eriksson	SCIENCE OF THE TOTAL ENVIRONMENT	2013	463		690	699		10.1016/j.scitotenv.2013.06.059
798	Others	2011-2015	TOXICITY AND BIOAVAILABILITY OF CHROMIUM IN CONTAMINATED SEDIMENTS IN THE FOSHAN WATERWAY, CHINA	Li, Feng; Wu, Chang-hua; Yu, Yun-jun; Duan, Zhi-peng; Mai, Ge; Song, Wei-wei; Wen, Yan-mao; Chen, Ze-tao; Deng, Li-jing	FRESENIUS ENVIRONMENTAL BULLETIN	2013	22	2	418	427
799	Others	2011-2015	First Report on the Abnormality Among Body Component Ratios in the Caught Caspian Sea Mahisefid (Rutilus frissi kutum, Kamensky, 1901)	Naserizadeh, Majid; Safari, Omid; Nematollahi, Mohammad Ali	TURKISH JOURNAL OF FISHERIES AND AQUATIC SCIENCES	2013	13	2	383	387		10.4194/1303-2712-v13_2_22
800	Others	2011-2015	WATER AND SEDIMENT QUALITY ASSESSMENT IN THE WETLAND PATEIRA DE FERMENTELOS (PORTUGAL)	Molinova, Barbora; Pertile, Eva; Brezinova, Martina	CARPATHIAN JOURNAL OF EARTH AND ENVIRONMENTAL SCIENCES	2013	8	2	133	142
801	Others	2011-2015	Standardized algal growth potential and/or algal primary production rates of maritime Antarctic stream waters (King George Island, South Shetlands)	Kviderova, Jana; Elster, Josef	POLAR RESEARCH	2013	32				UNSP 11191	10.3402/polar.v32i0.11191
802	Others	2011-2015	The Effect of CO2 on Algal Growth in Industrial Waste Water for Bioenergy and Bioremediation Applications	Roberts, David A.; de Nys, Rocky; Paul, Nicholas A.	PLOS ONE	2013	8	11			e81631	10.1371/journal.pone.0081631
803	Others	2011-2015	Response of Toxic Cyanobacterium Microcystis aeruginosa to Environmental Pollution	Polyak, Yulia; Zaytseva, Tatyana; Medvedeva, Nadezda	WATER AIR AND SOIL POLLUTION	2013	224	4			1494	10.1007/s11270-013-1494-4
804	Others	2011-2015	Copper(II)-mediated thermolysis of alginates: a model kinetic study on the influence of metal ions in the thermochemical processing of macroalgae	Rowbotham, J. S.; Dyer, P. W.; Greenwell, H. C.; Selby, D.; Theodorou, M. K.	INTERFACE FOCUS	2013	3	1			20120046	10.1098/rsfs.2012.0046
805	Others	2011-2015	Hexavalent chromium detoxification by nonliving Chlorella vulgaris cultivated under tuned conditions	Shen, Qiao-Hui; Zhi, Tian-Tian; Cheng, Li-Hua; Xu, Xin-Hua; Chen, Huan-Lin	CHEMICAL ENGINEERING JOURNAL	2013	228		993	1002		10.1016/j.cej.2013.05.074
806	Others	2011-2015	Morphological abnormalities in periphytic diatoms as a tool for biomonitoring of heavy metal pollution in a river	Pandey, Lalit K.; Kumar, Dhananjay; Yadav, Arpana; Rai, Jyoti; Gaur, J. P.	ECOLOGICAL INDICATORS	2014	36		272	279		10.1016/j.ecolind.2013.08.002
807	Others	2011-2015	Achnanthidium minutissimum (Bacillariophyta) valve deformities as indicators of metal enrichment in diverse widely-distributed freshwater habitats	Cantonati, Marco; Angeli, Nicola; Virtanen, Laura; Wojtal, Agata Z.; Gabrieli, Jacopo; Falasco, Elisa; Lavoie, Isabelle; Morin, Soizic; Marchetto, Aldo; Fortin, Claude; Smirnova, Svetlana	SCIENCE OF THE TOTAL ENVIRONMENT	2014	475		201	215		10.1016/j.scitotenv.2013.10.018
808	Others	2011-2015	Zn biomineralization processes and microbial biofilm in a metal-rich stream (Naracauli, Sardinia)	Podda, F.; Medas, D.; De Giudici, G.; Ryszka, P.; Wolowski, K.; Turnau, K.	ENVIRONMENTAL SCIENCE AND POLLUTION RESEARCH	2014	21	11	6793	6808		10.1007/s11356-013-1987-0
809	Others	2011-2015	Antioxidant enzyme activities in biofilms as biomarker of Zn pollution in a natural system: An active bio-monitoring study	Bonet, Berta; Corcoll, Natalia; Tlili, Ahmed; Morin, Soizic; Guasch, Helena	ECOTOXICOLOGY AND ENVIRONMENTAL SAFETY	2014	103		82	90		10.1016/j.ecoenv.2013.11.007
810	Others	2011-2015	Relationships between ecological risk indices for metals and benthic communities metrics in a macrophyte-dominated lake	Zhang, Lulu; Liu, Jingling	ECOLOGICAL INDICATORS	2014	40		162	174		10.1016/j.ecolind.2014.01.021
811	Others	2011-2015	Heavy Metal Accumulation by Periphyton Is Related to Eutrophication in the Hai River Basin, Northern China	Tang, Wenzhong; Cui, Jingguo; Shan, Baoqing; Wang, Chao; Zhang, Wenqiang	PLOS ONE	2014	9	1			e86458	10.1371/journal.pone.0086458
812	Others	2011-2015	What are the outcomes of an industrial remediation on a metal-impacted hydrosystem? A 2-year field biomonitoring of the filter-feeding bivalve Corbicula fluminea	Arini, A.; Daffe, G.; Gonzalez, P.; Feurtet-Mazel, A.; Baudrimont, M.	CHEMOSPHERE	2014	108		214	224		10.1016/j.chemosphere.2014.01.042
813	Others	2011-2015	Effect of water current on the distribution of polycyclic aromatic hydrocarbons, heavy metals and benthic diatom community in sediments of Haihe estuary, China	Yan, Jinxia; Liu, Jingling; Li, Yi; Lang, Sisi	ENVIRONMENTAL SCIENCE AND POLLUTION RESEARCH	2014	21	20	12050	12061		10.1007/s11356-014-3145-8
814	Others	2011-2015	In situ relationships between spatial-temporal variations in potential ecological risk indexes for metals and the short-term effects on periphyton in a macrophyte-dominated lake: a comparison of structural and functional metrics	Zhang, Lulu; Liu, Jingling	ECOTOXICOLOGY	2014	23	4	553	566		10.1007/s10646-014-1175-0
815	Others	2011-2015	Heavy metals in surface sediments of the Jialu River, China: Their relations to environmental factors	Fu, Jie; Zhao, Changpo; Luo, Yupeng; Liu, Chunsheng; Kyzas, George Z.; Luo, Yin; Zhao, Dongye; An, Shuqing; Zhu, Hailiang	JOURNAL OF HAZARDOUS MATERIALS	2014	270		102	109		10.1010/j.jhazmat.2014.01.044
816	Others	2011-2015	Metal concentration in water, sediment and four fish species from Lake Titicaca reveals a large-scale environmental concern	Monroy, Mario; Maceda-Veiga, Alberto; de Sostoa, Adolfo	SCIENCE OF THE TOTAL ENVIRONMENT	2014	487		233	244		10.1016/j.scitotenv.2014.03.134
817	Others	2011-2015	Monitoring the developmental impact of copper and silver nanoparticle exposure in Drosophila and their microbiomes	Han, Xu; Geller, Brennen; Moniz, Kristy; Das, Pranab; Chippindale, Adam K.; Walker, Virginia K.	SCIENCE OF THE TOTAL ENVIRONMENT	2014	487		822	829		10.1016/j.scitotenv.2013.12.129
818	Others	2011-2015	Metamorphosis Enhances the Effects of Metal Exposure on the Mayfly, Centroptilum triangulifer	Wesner, J. S.; Kraus, J. M.; Schmidt, T. S.; Walters, D. M.; Clements, W. H.	ENVIRONMENTAL SCIENCE & TECHNOLOGY	2014	48	17	10415	10422		10.1021/es501914y
819	Others	2011-2015	Evaluation of potential relationships between benthic community structure and toxic metals in Laizhou Bay	Wu, Bin; Song, Jinming; Li, Xuegang	MARINE POLLUTION BULLETIN	2014	87	1-2	247	256		10.1016/j.marpolbul.2014.07.052
820	Others	2011-2015	Contaminant Levels in Gulf of Mexico Reef Fish after the Deepwater Horizon Oil Spill As Measured by a Fishermen-Led Testing Program	Fitzgerald, Timothy P.; Gohlke, Julia M.	ENVIRONMENTAL SCIENCE & TECHNOLOGY	2014	48	3	1993	2000		10.1021/es4051555
821	Others	2011-2015	Toxicity of sediments from a mangrove forest patch in an urban area in Pernambuco (Brazil)	Oliveira, D. D.; Souza-Santos, L. P.; Silva, H. K. P.; Macedo, S. J.	ECOTOXICOLOGY AND ENVIRONMENTAL SAFETY	2014	104		373	378		10.1016/j.ecoenv.2014.02.004
822	Others	2011-2015	A combined chemical and biological assessment of industrial contamination in an estuarine system in Kerala, India	Dsikowitzky, Larissa; Nordhaus, Inga; Sujatha, C. H.; Akhil, P. S.; Soman, Kunjupilai; Schwarzbauer, Jan	SCIENCE OF THE TOTAL ENVIRONMENT	2014	485		348	362		10.1016/j.scitotenv.2014.03.034
823	Others	2011-2015	Impact of anthropogenic activities on urban stream water quality: a case study in Guangzhou, China	Liu, Jin-Song; Guo, Ling-Chuan; Luo, Xian-Lin; Chen, Fan-Rong; Zeng, Eddy Y.	ENVIRONMENTAL SCIENCE AND POLLUTION RESEARCH	2014	21	23	13412	13419		10.1007/s11356-014-3237-5
824	Others	2011-2015	Using biofilm as a novel approach to assess stormwater treatment efficacy	Ancion, Pierre-Yves; Lear, Gavin; Neale, Martin; Roberts, Kelly; Lewis, Gillian D.	WATER RESEARCH	2014	49		406	415		10.1016/j.watres.2013.10.023
825	Others	2011-2015	THE MACROBENTHIC COMMUNITY AND ITS RELATIONSHIP TO THE CONTENTS OF HEAVY METALS IN THE SURFACE SEDIMENTS OF TAIHU LAKE, CHINA	Liu, Jiajia; Wang, Peifang; Wang, Chao; Qian, Jin; Hon, Jun; Hu, Bin	FRESENIUS ENVIRONMENTAL BULLETIN	2014	23	7A	1697	1707
826	Others	2011-2015	Heavy Metal Contamination in the Surface Sediments of Representative Limnetic Ecosystems in Eastern China	Tang, Wenzhong; Shan, Baoqing; Zhang, Hong; Zhang, Wenqiang; Zhao, Yu; Ding, Yuekui; Rong, Nan; Zhu, Xiaolei	SCIENTIFIC REPORTS	2014	4				7152	10.1038/srep07152
827	Others	2011-2015	Water quality assessment of the Tubaro River through chemical analysis and biomarkers in the Neotropical fish Geophagus brasiliensis	Tincani Osorio, Flavio Henrique; Oliveira Silva, Luis Felipe; Stein Piancini, Laercio Dante; Barni Azevedo, Ana Carolina; Liebel, Samuel; Yamamoto, Flavia Yoshie; Philippi, Vivian Pra; Silva Oliveira, Marcos Leandro; Ortolani-Machado, Claudia Feijo; Filipak Neto, Francisco; Cestari, Marta Margarete; da Silva de Assis, Helena Cristina; de Oliveira Ribeiro, Ciro Alberto	ENVIRONMENTAL SCIENCE AND POLLUTION RESEARCH	2014	21	15	9145	9160		10.1007/s11356-013-1512-5
828	Others	2011-2015	A multi-level biological approach to evaluate impacts of a major municipal effluent in wild St. Lawrence River yellow perch (Perca flavescens)	Houde, Magali; Giraudo, Maeva; Douville, Melanie; Bougas, Berenice; Couture, Patrice; De Silva, Amila; Spencer, Christine; Lair, Stephane; Verreault, Jonathan; Bernatchez, Louis; Gagnon, Christian	SCIENCE OF THE TOTAL ENVIRONMENT	2014	497		307	318		10.1016/j.scitotenv.2014.07.059
829	Others	2011-2015	Human health risk from organ-specific accumulation of toxic metals and response of antioxidants in edible fish species from Chenab River, Pakistan	Waheed, Sidra; Kamal, Atif; Malik, Riffat Naseem	ENVIRONMENTAL SCIENCE AND POLLUTION RESEARCH	2014	21	6	4409	4417		10.1007/s11356-013-2385-3
830	Others	2011-2015	Metal bioaccumulation in the fish of the Olifants River, Limpopo province, South Africa, and the associated human health risk: a case study of rednose labeo Labeo rosae from two impoundments	Jooste, A.; Marr, S. M.; Addo-Bediako, A.; Luus-Powell, W. J.	AFRICAN JOURNAL OF AQUATIC SCIENCE	2014	39	3	271	277		10.2989/16085914.2014.945989
831	Others	2011-2015	A primary FIsh Gill Cell System (FIGCS) for environmental monitoring of river waters	Minghetti, Matteo; Schnell, Sabine; Chadwick, Michael A.; Hogstrand, Christer; Bury, Nic R.	AQUATIC TOXICOLOGY	2014	154		184	192		10.1016/j.aquatox.2014.05.019
832	Others	2011-2015	Biomarker responses in sunfish species and largemouth bass from the Saluda River, South Carolina	Mierzejewski, Jessica; Haney, Dennis C.; van den Hurk, Peter	ECOTOXICOLOGY AND ENVIRONMENTAL SAFETY	2014	110		8	15		10.1016/j.ecoenv.2014.08.003
833	Others	2011-2015	Influence of trace metals in recent benthic foraminifera distribution in the Pearl River Estuary	Li, Tao; Xiang, Rong; Li, Tuanjie	MARINE MICROPALEONTOLOGY	2014	108		13	27		10.1016/j.marmicro.2014.02.003
834	Others	2011-2015	Antibiotic and heavy metal resistance in Gram-negative bacteria isolated from the Seyhan Dam Lake and Seyhan River in Turkey	Matyar, Fatih; Gulnaz, Osman; Guzeldag, Gulcihan; Mercimek, H. Aysun; Akturk, Sayim; Arkut, Afet; Sumengen, Melis	ANNALS OF MICROBIOLOGY	2014	64	3	1033	1040		10.1007/s13213-013-0740-8
835	Others	2011-2015	HEAVY METALS IN SEAWATER, SEDIMENTS, AND BIOTA FROM THE COASTAL AREA OF YANCHENG CITY, CHINA	Fu, Jie; Wang, Hui; Billah, Shah M. Reduwan; Yu, Hongxia; Zhang, Xiaowei	ENVIRONMENTAL TOXICOLOGY AND CHEMISTRY	2014	33	8	1697	1704		10.1002/etc.2575
836	Others	2011-2015	Assessment of selected heavy metals pollution in water, sediments and fish in the basin Dyje, Czech Republic	Dvorak, Petr; Andreji, Jaroslav; Dvorakova-Liskova, Zuzana; Vejsada, Pavel	NEUROENDOCRINOLOGY LETTERS	2014	35		26	34
837	Others	2011-2015	Human and ecotoxicological impacts assessment from the Mexican oil industry in the Coatzacoalcos region, as revealed by the USEtox (TM) model	Morales-Mora, M. A.; Rodriguez-Perez, B.; Martinez-Delgadillo, S. A.; Rosa-Dominguez, E.; Nolasco-Hipolito, C.	ENVIRONMENTAL SCIENCE AND POLLUTION RESEARCH	2014	21	16	9819	9831		10.1007/s11356-014-2942-4
838	Others	2011-2015	Mercury in various tissues of three mustelid species and other trace metals in liver of European otter from Eastern Finland	Lodenius, M.; Skaren, U.; Hellstedt, P.; Tulisalo, E.	ENVIRONMENTAL MONITORING AND ASSESSMENT	2014	186	1	325	333		10.1007/s10661-013-3376-z
839	Others	2011-2015	Evaluation of PCBs and DDTs in endemic Iberian barbel Barbus bocagei (Steindachner, 1864) populations	Nicola, Graciela G.; Parra, Irene; Saez, Monica; Almodovar, Ana; Jimenez, Begona	SCIENCE OF THE TOTAL ENVIRONMENT	2014	479		221	226		10.1016/j.scitotenv.2014.01.013
840	Others	2011-2015	Total Mercury in Sediments, Macrophytes, and Fish from a Shallow Steppe Lake in Eastern Austria	Jirsa, Franz; Pirker, Daniel; Krachler, Regina; Keppler, Bernhard K.	CHEMISTRY & BIODIVERSITY	2014	11	8	1263	1275		10.1002/cbdv.201400172
841	Others	2011-2015	Diminished Metal Accumulation in Riverine Fishes Exposed to Acid Mine Drainage over Five Decades	Jeffree, Ross A.; Markich, Scott J.; Twining, John R.	PLOS ONE	2014	9	3			e91371	10.1371/journal.pone.0091371
842	Others	2011-2015	Histopathology and helminth parasites of African catfish Clarias gariepinus (Burchell, 1822) in relation to heavy metal pollution in a subtropical river system	Barson, M.; Mabika, N.; Cooper, R. G.; Nhiwatiwa, T.	JOURNAL OF APPLIED ICHTHYOLOGY	2014	30	5	923	929		10.1111/jai.12464
843	Others	2011-2015	Fractionation and ecotoxicological implication of potentially toxic metals in sediments of three urban rivers and the Lagos Lagoon, Nigeria, West Africa	Oyeyiola, Aderonke O.; Davidson, Christine M.; Olayinka, Kehinde O.; Alo, Babajide I.	ENVIRONMENTAL MONITORING AND ASSESSMENT	2014	186	11	7321	7333		10.1007/s10661-014-3929-9
844	Others	2011-2015	Biological monitoring and B chromosome frequency in Bagre (Rhamdia quelen) in southeast Brazil	de Campos Junior, Edimar Olegario; Pereira, Boscolli Barbosa; Morelli, Sandra; Pavanin, Erich Vectore; Pavanin, Luiz Alfredo	ENVIRONMENTAL TOXICOLOGY AND PHARMACOLOGY	2014	38	2	510	517		10.1016/j.etap.2014.08.005
845	Others	2011-2015	Application of fish index of biological integrity (FIBI) in the Sanmenxia Wetland with water quality implications	Zhang, Hong; Shan, Baoqing; Ao, Liang	JOURNAL OF ENVIRONMENTAL SCIENCES	2014	26	8	1597	1603		10.1016/j.jes.2014.05.026
846	Others	2011-2015	Benthic macroalgae as biological indicators of heavy metal pollution in the marine environments: A biomonitoring approach for pollution assessment	Chakraborty, Sukalyan; Bhattacharya, Tanushree; Singh, Gurmeet; Maity, Jyoti Prakash	ECOTOXICOLOGY AND ENVIRONMENTAL SAFETY	2014	100		61	68		10.1016/j.ecoenv.2013.12.003
847	Others	2011-2015	Atmospheric Deposition of Mercury and Methylmercury to Landscapes and Waterbodies of the Athabasca Oil Sands Region	Kirk, Jane L.; Muir, Derek C. G.; Gleason, Amber; Wang, Xiaowa; Lawson, Greg; Frank, Richard A.; Lehnherr, Igor; Wrona, Fred	ENVIRONMENTAL SCIENCE & TECHNOLOGY	2014	48	13	7374	7383		10.1021/es500986r
848	Others	2011-2015	Extracellular Polymeric Substances (EPS) of Freshwater Biofilms Stabilize and Modify CeO2 and Ag Nanoparticles	Kroll, Alexandra; Behra, Renata; Kaegi, Ralf; Sigg, Laura	PLOS ONE	2014	9	10			e110709	10.1371/journal.pone.0110709
849	Others	2011-2015	Concentrations and Health Risk Assessments of Heavy Metals in Fish from the Fosu Lagoon	Akoto, O.; Eshun, Bismark F.; Darko, G.; Adei, E.	INTERNATIONAL JOURNAL OF ENVIRONMENTAL RESEARCH	2014	8	2	403	410
850	Others	2011-2015	Environmental and health risk assessment of Pb, Zn, As and Sb in soccer field soils and sediments from mine tailings: solid speciation and bioaccessibility	Pascaud, Gregoire; Leveque, Thibaut; Soubrand, Marilyne; Boussen, Salma; Joussein, Emmanuel; Dumat, Camille	ENVIRONMENTAL SCIENCE AND POLLUTION RESEARCH	2014	21	6	4254	4264		10.1007/s11356-013-2297-2
851	Others	2011-2015	Assessment of Anthropogenic Influence on Heavy Metals Contamination in the Aquatic Ecosystem Components: Water, Sediment, and Fish	Rahman, M. Safiur; Saha, Narottam; Molla, A. Hossain; Al-Reza, Sharif M.	SOIL & SEDIMENT CONTAMINATION	2014	23	4	353	373		10.1080/15320383.2014.829025
852	Others	2011-2015	Sources of Heavy Metals in Surface Sediments and an Ecological Risk Assessment from Two Adjacent Plateau Reservoirs	Wu, Binbin; Wang, Guoqiang; Wu, Jin; Fu, Qing; Liu, Changming	PLOS ONE	2014	9	7			e102101	10.1371/journal.pone.0102101
853	Others	2011-2015	Statistical approaches to evaluate the aquatic ecosystem qualities of a significant mining area: Emet stream basin (Turkey)	Tokatli, Cem; Cicek, Arzu; Emiroglu, Ozgur; Arslan, Naime; Kose, Esengul; Dayioglu, Hayri	ENVIRONMENTAL EARTH SCIENCES	2014	71	5	2185	2197		10.1007/s12665-013-2624-4
854	Others	2011-2015	Acute toxicity of copper, lead, cadmium, and zinc to early life stages of white sturgeon (Acipenser transmontanus) in laboratory and Columbia River water	Vardy, David W.; Santore, Robert; Ryan, Adam; Giesy, John P.; Hecker, Markus	ENVIRONMENTAL SCIENCE AND POLLUTION RESEARCH	2014	21	13	8176	8187		10.1007/s11356-014-2754-6
855	Others	2011-2015	Selenium status and hair mercury levels in riverine children from Rondonia, Amazonia	Rocha, Ariana Vieira; Cardoso, Barbara Rita; Cominetti, Cristiarie; Bueno, Rafael Barofaldi; de Bortoli, Maritsa Carla; Farias, Luciana Aparecida; Teixeira Favaro, Deborah Ines; Aranha Camargo, Luis Marcelo; Franciscato Cozzolino, Silvia Maria	NUTRITION	2014	30	11-12	1318	1323		10.1016/j.nut.2014.03.013
856	Others	2011-2015	USING ORDINATION AND CLUSTERING TECHNIQUES TO ASSESS MULTIMETRIC FISH HEALTH RESPONSE FOLLOWING A COAL ASH SPILL	Bevelhimer, Mark S.; Adams, S. Marshall; Fortner, Allison M.; Greeley, Mark S.; Brandt, Craig C.	ENVIRONMENTAL TOXICOLOGY AND CHEMISTRY	2014	33	8	1903	1913		10.1002/etc.2622
857	Others	2011-2015	Effect of Water Quality on Phytoplankton Structure in Oxbow Lakes under Anthropogenic and NonAnthropogenic Impacts	Wilk-Wozniak, Elzbieta; Ligeza, Slawomir; Shubert, Elliot	CLEAN-SOIL AIR WATER	2014	42	4	421	427		10.1002/clen.201200214
858	Others	2011-2015	Are persistent organic pollutants and metals in eel muscle predictive for the ecological water quality?	Van Ael, Evy; Belpaire, Claude; Breine, Jan; Geeraerts, Caroline; Van Thuyne, Gerlinde; Eulaers, Igor; Blust, Ronny; Bervoets, Lieven	ENVIRONMENTAL POLLUTION	2014	186		165	171		10.1016/j.envpol.2013.12.006
860	Others	2011-2015	Hazard assessment of metals in invasive fish species of the Yamuna River, India in relation to bioaccumulation factor and exposure concentration for human health implications	Singh, Atul K.; Srivastava, Sharad C.; Verma, Pankaj; Ansari, Abubakar; Verma, Ambrish	ENVIRONMENTAL MONITORING AND ASSESSMENT	2014	186	6	3823	3836		10.1007/s10661-014-3660-6
861	Others	2011-2015	Are metals in the muscle tissue of Mozambique tilapia a threat to human health? A case study of two impoundments in the Olifants River, Limpopo province, South Africa	Addo-Bediako, Abraham; Marr, Sean M.; Jooste, Antoinette; Luus-Powell, Wilmien J.	ANNALES DE LIMNOLOGIE-INTERNATIONAL JOURNAL OF LIMNOLOGY	2014	50	3	201	210		10.1051/limn/2014091
862	Others	2011-2015	Assessment of human health risk for heavy metals in fish and shrimp collected from Subarnarekha river, India	Giri, Soma; Singh, Abhay Kumar	INTERNATIONAL JOURNAL OF ENVIRONMENTAL HEALTH RESEARCH	2014	24	5	429	449		10.1080/09603123.2013.857391
863	Others	2011-2015	The impacts of neutralized acid mine drainage contaminated water on the expression of selected endocrine-linked genes in juvenile Mozambique tilapia Oreochromis mossambicus exposed in vivo	Truter, Johannes Christoff; van Wyk, Johannes Hendrik; Oberholster, Paul Johan; Botha, Anna-Maria	ECOTOXICOLOGY AND ENVIRONMENTAL SAFETY	2014	100		209	217		10.1016/j.ecoenv.2013.11.005
864	Others	2011-2015	Human health risk assessment for silver catfish Schilbe intermedius Ruppell, 1832, from two impoundments in the Olifants River, Limpopo, South Africa	Addo-Bediako, A.; Marr, S. M.; Jooste, A.; Luus-Powell, W. J.	WATER SA	2014	40	4	607	613		10.4314/wsa.v40i4.5
865	Others	2011-2015	Phytoplankton community indicators of changes associated with dredging in the Tagus estuary (Portugal)	Cabrita, Maria Teresa	ENVIRONMENTAL POLLUTION	2014	191		17	24		10.1016/j.envpol.2014.04.001
866	Others	2011-2015	Human Health Risks of Geothermally Derived Metals and Other Contaminants in Wild-Caught Food	Phillips, Ngaire R.; Stewart, Michael; Olsen, Greg; Hickey, Christopher W.	JOURNAL OF TOXICOLOGY AND ENVIRONMENTAL HEALTH-PART A-CURRENT ISSUES	2014	77	6	346	365		10.1080/15287394.2013.866915
867	Others	2011-2015	Health effects in the Flemish population in relation to low levels of mercury exposure: From organ to transcriptome level	Croes, Kim; De Coster, Sam; De Galan, Sandra; Morrens, Bert; Loots, Ilse; Van de Mieroop, Els; Nelen, Vera; Sioen, Isabelle; Bruckers, Liesbeth; Nawrot, Tim; Colles, Ann; Den Hond, Elly; Schoeters, Greet; van Larebeke, Nicolas; Baeyens, Willy; Gao, Yue	INTERNATIONAL JOURNAL OF HYGIENE AND ENVIRONMENTAL HEALTH	2014	217	2-3	239	247		10.1016/j.ijheh.2013.06.004
868	Others	2011-2015	Assessment of organic and inorganic contaminants in sediments of an urban tropical eutrophic reservoir	Mozeto, Antonio A.; Yamada, Thais M.; de Morais, Cassia R.; do Nascimento, Marcos R. L.; Fadini, Pedro S.; Torres, Ronaldo J.; Sueitt, Ana Paula E.; de Faria, Bias M.	ENVIRONMENTAL MONITORING AND ASSESSMENT	2014	186	2	815	834		10.1007/s10661-013-3419-5
869	Others	2011-2015	Mercury in fish and adverse reproductive outcomes: results from South Carolina	Burch, James B.; Robb, Sara Wagner; Puett, Robin; Cai, Bo; Wilkerson, Rebecca; Karmaus, Wilfried; Vena, John; Svendsen, Erik	INTERNATIONAL JOURNAL OF HEALTH GEOGRAPHICS	2014	13				30	10.1186/1476-072X-13-30
870	Others	2011-2015	Ontogeny of critical and prolonged swimming performance for the larvae of six Australian freshwater fish species	Kopf, S. M.; Humphries, P.; Watts, R. J.	JOURNAL OF FISH BIOLOGY	2014	84	6	1820	1841		10.1111/jfb.12399
871	Others	2011-2015	A study on the accumulation of nine heavy metals in some important fish species from a natural reservoir in Riyadh, Saudi Arabia	Mahboob, Shahid; Alkkahem Al-Balwai, H. F.; Al-Misned, F.; Al-Ghanim, K. A.; Ahmad, Z.	TOXICOLOGICAL AND ENVIRONMENTAL CHEMISTRY	2014	96	5	783	798		10.1080/02772248.2014.957485
872	Others	2011-2015	Effects of a reservoir flushing on trace metal partitioning, speciation and benthic invertebrates in the floodplain	Peter, Dorothea Hug; Castella, Emmanuel; Slaveykova, Vera I.	ENVIRONMENTAL SCIENCE-PROCESSES & IMPACTS	2014	16	12	2692	2702		10.1039/c4em00387j
873	Others	2011-2015	Comparison of three shredders response to acute stress induced by eucalyptus leaf leachates and copper: single and combined exposure at two distinct temperatures	Gama, M.; Guilhermino, L.; Canhoto, C.	ANNALES DE LIMNOLOGIE-INTERNATIONAL JOURNAL OF LIMNOLOGY	2014	50	2	97	107		10.1051/limn/2014006
874	Others	2011-2015	Genotoxicity of freshwater ecosystem shows DNA damage in preponderant fish as validated by in vivo micronucleus induction in gill and kidney erythrocytes	Obiakor, M. O.; Okonkwo, J. C.; Ezeonyejiaku, C. D.	MUTATION RESEARCH-GENETIC TOXICOLOGY AND ENVIRONMENTAL MUTAGENESIS	2014	775		20	30		10.1016/j.mrgentox.2014.09.010
875	Others	2011-2015	Experimental evaluation of the contribution of acidic pH and Fe concentration to the structure, function and tolerance to metals (Cu and Zn) exposure in fluvial biofilms	Luis, Ana Teresa; Bonet, Berta; Corcoll, Natalia; Almeida, Salome F. P.; da Silva, Eduardo Ferreira; Figueira, Etelvina; Guasch, Helena	ECOTOXICOLOGY	2014	23	7	1270	1282		10.1007/s10646-014-1270-2
876	Others	2011-2015	Seasonal Variation of Lead in Fish Pond Waters of High Hunting Activity Area and Relation to Metals and Ions	Binkowski, Lukasz J.; Rzonca, Bartlomiej	WATER AIR AND SOIL POLLUTION	2014	225	12			2217	10.1007/s11270-014-2217-1
877	Others	2011-2015	Spatial and temporal trends of metals and arsenic in German freshwater compartments	Fliedner, Annette; Ruedel, Heinz; Knopf, Burkhard; Weinfurtner, Karlheinz; Paulus, Martin; Ricking, Mathias; Koschorreck, Jan	ENVIRONMENTAL SCIENCE AND POLLUTION RESEARCH	2014	21	8	5521	5536		10.1007/s11356-013-2487-y
878	Others	2011-2015	Using Field-Based Species Sensitivity Distributions to Infer Multiple Causes	Coffey, D. Brooke; Cormier, Susan; Harwood, John	HUMAN AND ECOLOGICAL RISK ASSESSMENT	2014	20	2	402	432		10.1080/10807039.2013.767071
879	Others	2011-2015	Effects of Columbia River water on early life-stages of white sturgeon (Acipenser transmontanus)	Tompsett, Amber R.; Vardy, David W.; Higley, Eric; Doering, Jon A.; Allan, Marcie; Liber, Karsten; Giesy, John P.; Hecker, Markus	ECOTOXICOLOGY AND ENVIRONMENTAL SAFETY	2014	101		23	30		10.1016/j.ecoenv.2013.12.004
880	Others	2011-2015	Analysis of heavy metals concentration in water and sediment in the Hara biosphere reserve, southern Iran	Nowrouzi, Mohsen; Mansouri, Borhan; Nabizadeh, Sahar; Pourkhabbaz, Alireza	TOXICOLOGY AND INDUSTRIAL HEALTH	2014	30	1	64	72		10.1177/0748233712451767
881	Others	2011-2015	Relevance of biotic parameters in the assessment of the spatial distribution of gastrointestinal metal and protein levels during spawning period of European chub (Squalius cephalus L.)	Marijic, Vlatka Filipovic; Raspor, Biserka	ENVIRONMENTAL SCIENCE AND POLLUTION RESEARCH	2014	21	12	7596	7606		10.1007/s11356-014-2666-5
882	Others	2011-2015	Relationship between plantation forest and brown trout growth, energetics and population structure in peatland lakes in western Ireland	Graham, Conor T.; Drinan, Thomas J.; Harrison, Simon S. C.; O'Halloran, John	FOREST ECOLOGY AND MANAGEMENT	2014	321		71	80		10.1016/j.foreco.2013.06.057
883	Others	2011-2015	Changes of Heavy Metals in Pollutant Release and Transfer Registers (PRTRs) in Korea	Kwon, Yong-Su; Bae, Mi-Jung; Park, Young-Seuk	INTERNATIONAL JOURNAL OF ENVIRONMENTAL RESEARCH AND PUBLIC HEALTH	2014	11	3	2381	2394		10.3390/ijerph110302381
884	Others	2011-2015	Does population structure and growth of an intertidal pulmonate snail reflect environmental conditions within a small estuary?	Marsden, Islay D.; Swinscoe, Isobel	HYDROBIOLOGIA	2014	724	1	141	155		10.1007/s10750-013-1730-3
885	Others	2011-2015	Distribution and Source of Main Contaminants in Surface Sediments of Tidal Flats in the Northern Shandong Province	Liu Zhijie; Li Peiying; Zhang Xiaolong; Li Ping; Xu Yuanqin	JOURNAL OF OCEAN UNIVERSITY OF CHINA	2014	13	5	842	850		10.1007/s11802-014-2390-2
886	Others	2011-2015	Light Detection and Ranging (LiDAR) and Multispectral Scanner (MSS) Studies Examine Coastal Environments Influenced by Mining	Kerfoot, W. Charles; Hobmeier, Martin M.; Yousef, Foad; Green, Sarah A.; Regis, Robert; Brooks, Colin N.; Shuchman, Robert; Anderson, Jamey; Reif, Molly	ISPRS INTERNATIONAL JOURNAL OF GEO-INFORMATION	2014	3	1	66	95		10.3390/ijgi3010066
887	Others	2011-2015	Bioaccumulation, inter-organ distribution, and retention of waterborne and dietary Am-241 in silver crucian carp	Zotina, T. A.; Trofimova, E. A.; Dementyev, D. V.; Bolsunovsky, A. Y.	TOXICOLOGICAL AND ENVIRONMENTAL CHEMISTRY	2014	96	2	243	254		10.1080/02772248.2014.941368
888	Others	2011-2015	Comparison of mangrove oyster shells lengths harvested in Cuba during the pre-Columbian era and the present day	Buesa, Rene J.	ENVIRONMENTAL ARCHAEOLOGY	2014	19	1	84	87		10.1179/1749631413Y.0000000013
889	Others	2011-2015	Assessment of Behavior of Copper Binding to Humic Acids Having the Various Properties Analyzing Binding Isotherm by NICA-Donnan Model	Shoji, Ryo; Kurokawa, Hikaru	KAGAKU KOGAKU RONBUNSHU	2014	40	4	333	341		10.1252/kakoronbunshu.40.333
890	Others	2011-2015	Cultivation of Nannochloropsis sauna in municipal wastewater or digester centrate	Dong, Bingfeng; Ho, Nam; Ogden, Kimberly L.; Arnold, Robert G.	ECOTOXICOLOGY AND ENVIRONMENTAL SAFETY	2014	103		45	53		10.1016/j.ecoenv.2014.02.001
891	Others	2011-2015	Ecosystem regime change inferred from the distribution of trace metals in Lake Erie sediments	Yuan, Fasong; Depew, Richard; Soltis-Muth, Cheryl	SCIENTIFIC REPORTS	2014	4				7265	10.1038/srep07265
892	Others	2011-2015	Assessment of Fish Stocks and Elemental Pollution in the Danube, Sava and Kolubara Rivers on the Territory of the City of Belgrade, Serbia	Jovicic, Katarina; Lenhardt, Mirjana; Visnjic-Jeftic, Zeljka; Dikanovic, Vesna; Skoric, Stefan; Smederevac-Lalic, Marija; Jacimovic, Milica; Gacic, Zoran; Jaric, Ivan; Hegedis, Aleksandar	ACTA ZOOLOGICA BULGARICA	2014			179	184
893	Others	2011-2015	Response of a phytoplanktonic assemblage to copper and zinc enrichment in microcosm	Pandey, Lalit K.; Han, T.; Gaur, J. P.	ECOTOXICOLOGY	2015	24	3	573	582		10.1007/s10646-014-1405-5
894	Others	2011-2015	Recent environmental changes reflected by metals and biogenic elements in sediments from the Guishan Island, the Pearl River Estuary, China	Wang, Zhao-Hui; Feng, Jie; Nie, Xiang-Ping	ESTUARINE COASTAL AND SHELF SCIENCE	2015	164		493	505		10.1016/j.ecss.2015.08.002
895	Others	2011-2015	Direct and indirect effects of copper-contaminated sediments on the functions of model freshwater ecosystems	Gardham, Stephanie; Chariton, Anthony A.; Hose, Grant C.	ECOTOXICOLOGY	2015	24	1	61	70		10.1007/s10646-014-1355-y
896	Others	2011-2015	Improved short-term toxicity test protocol to assess metal tolerance in phototrophic periphyton: toward standardization of PICT approaches	Lambert, Anne Sophie; Pesce, Stephane; Foulquier, Arnaud; Gahou, Josiane; Coquery, Marina; Dabrin, Aymeric	ENVIRONMENTAL SCIENCE AND POLLUTION RESEARCH	2015	22	6	4037	4045		10.1007/s11356-014-3505-4
897	Others	2011-2015	Effects of mixtures of dissolved and particulate contaminants on phototrophic biofilms: new insights from a PICT approach combining toxicity tests with passive samplers and model substances	Foulquier, Arnaud; Morin, Soizic; Dabrin, Aymeric; Margoum, Christelle; Mazzella, Nicolas; Pesce, Stephane	ENVIRONMENTAL SCIENCE AND POLLUTION RESEARCH	2015	22	6	4025	4036		10.1007/s11356-014-3289-6
898	Others	2011-2015	The relationship between variation of phytoplankton species composition and physico-chemical parameters in northern coastal waters of Mumbai, India	Shahi, Neetu; Godhe, Anna; Mallik, Sumanta Kumar; Harnstrom, Karolina; Nayak, Binaya Bhusan	INDIAN JOURNAL OF GEO-MARINE SCIENCES	2015	44	5	673	684
899	Others	2011-2015	Nickel effects on productivity of algal periphyton communities	Ghassemi, Hamid Reza	WATER QUALITY RESEARCH JOURNAL OF CANADA	2015	50	4	369	374		10.2166/wqrjc.2015.029
900	Others	2011-2015	Siliceous microfossil changes in impact and reference lakes in the uranium mining region of the Athabasca basin in northern Saskatchewan	Laird, Kathleen R.; Das, Biplob; Cumming, Brian F.	JOURNAL OF PALEOLIMNOLOGY	2015	53	4	367	383		10.1007/s10933-015-9828-4
901	Others	2011-2015	Transcriptional Responses, Metabolic Activity and Mouthpart Deformities in Natural Populations of Chironomus riparius Larvae Exposed to Environmental Pollutants	Planello, Rosario; Servia, Maria J.; Gomez-Sande, Pablo; Herrero, Oscar; Cobo, Fernando; Morcillo, Gloria	ENVIRONMENTAL TOXICOLOGY	2015	30	4	383	395		10.1002/tox.21893
902	Others	2011-2015	Inorganic constituents of conductivity in five central Appalachian watersheds with mixed source-driven pollutants	Cook, N. A.; Krometis, L. H.; Sarver, E. A.; Huang, J.	ECOLOGICAL ENGINEERING	2015	82		175	183		10.1016/j.ecoleng.2015.04.090
903	Others	2011-2015	Transcriptomic, biochemical and individual markers in transplanted Daphnia magna to characterize impacts in the field	Rivetti, Claudia; Campos, Bruno; Faria, Melissa; Catala, Nuria De Castro; Malik, Amrita; Munoz, Isabel; Tauler, Roma; Soares, Amadeu M. V. M.; Osorio, Victoria; Perez, Sandra; Gorga, Marina; Petrovic, Mira; Mastroianni, Nicola; Lopez de Alda, Miren; Masia, Ana; Campo, Julian; Pico, Yolanda; Guasc, Helena; Barcelo, Damia; Barata, Carlos	SCIENCE OF THE TOTAL ENVIRONMENT	2015	503		200	212		10.1016/j.scitotenv.2014.06.057
904	Others	2011-2015	Impacts of dredged-material disposal on the coastal soft-bottom macrofauna, Saronikos Gulf, Greece	Katsiaras, N.; Simboura, N.; Tsangaris, C.; Hatzianestis, I.; Pavlidou, A.; Kapsimalis, V.	SCIENCE OF THE TOTAL ENVIRONMENT	2015	508		320	330		10.1016/j.scitotenv.2014.11.085
905	Others	2011-2015	Weight-of-evidence approach in assessment of ecotoxicological risks of acid sulphate soils in the Baltic Sea river estuaries	Wallin, Jaana; Karjalainen, Anna K.; Schultz, Eija; Jarvistio, Johanna; Leppanen, Matti; Vuori, Kari-Matti	SCIENCE OF THE TOTAL ENVIRONMENT	2015	508		452	461		10.1016/j.scitotenv.2014.11.073
906	Others	2011-2015	From Midges to Spiders: Mercury Biotransport in Riparian Zones Near the Buffalo River Area of Concern (AOC), USA	Pennuto, C. M.; Smith, M.	BULLETIN OF ENVIRONMENTAL CONTAMINATION AND TOXICOLOGY	2015	95	6	701	706		10.1007/s00128-015-1658-6
907	Others	2011-2015	Evidence for mild sediment Pb contamination affecting leaf-litter decomposition in a lake	Oguma, Andrew Y.; Klerks, Paul L.	ECOTOXICOLOGY	2015	24	6	1322	1329		10.1007/s10646-015-1507-8
908	Others	2011-2015	Macrobenthic assemblages, sediment characteristics and heavy metal concentrations in soft-bottom Ebre Delta bays (NW Mediterranean)	Jordana, Esther; Pinedo, Susana; Ballesteros, Enric	ENVIRONMENTAL MONITORING AND ASSESSMENT	2015	187	3			71	10.1007/s10661-015-4315-y
909	Others	2011-2015	The environmental requirements of Crunoecia irrorata (Curtis, 1834) (Trichoptera: Lepidostomatidae) and the potential of the species for use as an indicator: an example from the Vistulian glaciation area	Rychla, Anna; Buczynska, Edyta; Szczucinska, Anna Maria	JOURNAL OF LIMNOLOGY	2015	74	3	421	432		10.4081/jlimnol.2015.1108
910	Others	2011-2015	Does the presence of microplastics influence the acute toxicity of chromium(VI) to early juveniles of the common goby (Pomatoschistus microps)? A study with juveniles from two wild estuarine populations	Luis, Luis G.; Ferreira, Pedro; Fonte, Elsa; Oliveira, Miguel; Guilhermino, Lucia	AQUATIC TOXICOLOGY	2015	164		163	174		10.1016/j.aquatox.2015.04.018
911	Others	2011-2015	Influences of natural and anthropogenic factors on surface and groundwater quality in rural and urban areas	Khatri, Nitasha; Tyagi, Sanjiv	FRONTIERS IN LIFE SCIENCE	2015	8	1	23	39		10.1080/21553769.2014.933716
912	Others	2011-2015	Heavy metals and trace elements in muscle of silverside (Odontesthes bonariensis) and water from different environments (Argentina): aquatic pollution and consumption effect approach	Avigliano, Esteban; Francisco Schenone, Nahuel; Vanina Volpedo, Alejandra; Goessler, Walter; Fernandez Cirelli, Alicia	SCIENCE OF THE TOTAL ENVIRONMENT	2015	506		102	108		10.1016/j.scitotenv.2014.10.119
913	Others	2011-2015	An integrated model for assessing heavy metal exposure risk to migratory birds in wetland ecosystem: A case study in Dongting Lake Wetland, China	Liu, Jiayu; Liang, Jie; Yuan, Xingzhong; Zeng, Guangming; Yuan, Yujie; Wu, Haipeng; Huang, Xiaolong; Liu, Junfeng; Hua, Shanshan; Li, Fei; Li, Xiaodong	CHEMOSPHERE	2015	135		14	19		10.1016/j.chemosphere.2015.03.053
914	Others	2011-2015	Sharptooth catfish shows its metal: A case study of metal contamination at two impoundments in the Olifants River, Limpopo river system, South Africa	Jooste, Antoinette; Marr, Sean M.; Addo-Bediako, Abraham; Luus-Powell, Wilmien J.	ECOTOXICOLOGY AND ENVIRONMENTAL SAFETY	2015	112		96	104		10.1016/j.ecoenv.2014.10.033
915	Others	2011-2015	Assessing pollution in marine protected areas: the role of a multi-biomarker and multi-organ approach	Gusso-Choueri, Paloma Kachel; Choueri, Rodrigo Brasil; de Araujo, Giuliana Seraphim; Feitosa Cruz, Ana Carolina; Stremel, Tatiana; Campos, Sandro; de Sousa Abessa, Denis Moledo; Oliveira Ribeiro, Ciro Alberto	ENVIRONMENTAL SCIENCE AND POLLUTION RESEARCH	2015	22	22	18047	18065		10.1007/s11356-015-4911-y
916	Others	2011-2015	Mercury in the gold mining district of San Martin de Loba, South of Bolivar (Colombia)	Olivero-Verbel, Jesus; Caballero-Gallardo, Karina; Turizo-Tapia, Alexi	ENVIRONMENTAL SCIENCE AND POLLUTION RESEARCH	2015	22	8	5895	5907		10.1007/s11356-014-3724-8
917	Others	2011-2015	Occurrence, distribution, and risk assessment of the metals in sediments and fish from the largest reservoir in China	Gao, Bo; Zhou, Huaidong; Yu, Yang; Wang, Yuchun	RSC ADVANCES	2015	5	74	60322	60329		10.1039/c5ra09220e
918	Others	2011-2015	Mapping differential elemental accumulation in fish tissues: assessment of metal and trace element concentrations in wels catfish (Silurus glanis) from the Danube River by ICP-MS	Jovicic, Katarina; Nikolic, Dragica M.; Visnjic-Jeftic, Zeljka; Dikanovic, Vesna; Skoric, Stefan; Stefanovic, Srdan M.; Lenhardt, Mirjana; Hegedis, Aleksandar; Krpo-Cetkovic, Jasmina; Jaric, Ivan	ENVIRONMENTAL SCIENCE AND POLLUTION RESEARCH	2015	22	5	3820	3827		10.1007/s11356-014-3636-7
919	Others	2011-2015	Heavy Metal Accumulations in Water, Sediment, and Some Cyprinid Species in Porsuk Stream (Turkey)	Kose, Esengul; Cicek, Arzu; Uysal, Kazim; Tokatli, Cem; Emiroglu, Ozgur; Arslan, Naime	WATER ENVIRONMENT RESEARCH	2015	87	3	195	204		10.2175/106143015X14212658612993
920	Others	2011-2015	Combining multivariate analysis and human risk indices for assessing heavy metal contents in muscle tissues of commercially fish from Southern Red Sea, Saudi Arabia	Idris, Abubakr M.; Said, Tarek O.; Omran, Ahmed A.; Fawy, Khaled F.	ENVIRONMENTAL SCIENCE AND POLLUTION RESEARCH	2015	22	21	17012	17021		10.1007/s11356-015-4921-9
921	Others	2011-2015	Polycyclic Aromatic Hydrocarbons (PAHs) and Heavy Metal Occurrence in Bed Sediments of a Temporary River	Tzoraki, O.; Karaouzas, I.; Patrolecco, L.; Skoulikidis, N.; Nikolaidis, N. P.	WATER AIR AND SOIL POLLUTION	2015	226	12			421	10.1007/s11270-015-2671-4
922	Others	2011-2015	Potential human health risk assessment of heavy metals via the consumption of tilapia Oreochromis mossambicus collected from contaminated and uncontaminated ponds	Yap, Chee Kong; Jusoh, Amiruddin; Leong, Wah June; Karami, Ali; Ong, Ghim Hock	ENVIRONMENTAL MONITORING AND ASSESSMENT	2015	187	9			584	10.1007/s10661-015-4812-z
923	Others	2011-2015	Pollution Problem in River Kabul: Accumulation Estimates of Heavy Metals in Native Fish Species	Ahmad, Habib; Yousafzai, Ali Muhammad; Siraj, Muhammad; Ahmad, Rashid; Ahmad, Israr; Nadeem, Muhammad Shahid; Ahmad, Waqar; Akbar, Nazia; Muhammad, Khushi	BIOMED RESEARCH INTERNATIONAL	2015					537368	10.1155/2015/537368
924	Others	2011-2015	Aboriginal Consumption of Estuarine Food Resources and Potential Implications for Health through Trace Metal Exposure; A Study in Gumbaynggirr Country, Australia	Russell, Shaina; Sullivan, Caroline A.; Reichelt-Brushett, Amanda J.	PLOS ONE	2015	10	6			e0130689	10.1371/journal.pone.0130689
925	Others	2011-2015	Heavy metal contamination and hepatic toxicological responses in brown trout (Salmo trutta) from the Kerguelen Islands	Jaffal, Ali; Betoulle, Stephane; Biagianti-Risbourg, Sylvie; Terreau, Alexandre; Sanchez, Wilfried; Paris-Palacios, Severine	POLAR RESEARCH	2015	34				22784	10.3402/polar.v34.22784
926	Others	2011-2015	Heavy metal contamination in fish and water from Cassipore River basin, State of Amapa, Brazil	de Lima, Daniel Pandilha; Santos, Cesar; Silva, Roberto de Souza; Oba Yoshioka, Eliane Tie; Bezerra, Roberto Messias	ACTA AMAZONICA	2015	45	4	405	414		10.1590/1809-4392201403995
927	Others	2011-2015	Water quality and environmental health indicators in the Andoni River estuary, Eastern Niger Delta of Nigeria	Ezekwe, Clinton Ifeanyichukwu; Edoghotu, Moni Iniobi	ENVIRONMENTAL EARTH SCIENCES	2015	74	7	6123	6136		10.1007/s12665-015-4635-9
928	Others	2011-2015	Accumulation of metals in three fish species from the Yaounde Municipal Lake in Cameroon	Leopold, Ekengele Nga; Jung, Myung Chae; Emmanuel, Ekodeck Georges	ENVIRONMENTAL MONITORING AND ASSESSMENT	2015	187	9			560	10.1007/s10661-015-4781-2
929	Others	2011-2015	Trace element analysis of three tissues from Eurasian otters (Lutra lutra) in South Korea	Kang, Sukmo; Kang, Jung-Hoon; Kim, Soohee; Lee, Seung Heon; Lee, Seungwoo; Yu, Hee Jeong; Oh, Su-Jun; Park, Jung-Duck; Nam, Ki-Hoan; Han, Sung Yong; Lim, Jong-Deock; Ryu, Doug-Young	ECOTOXICOLOGY	2015	24	5	1064	1072		10.1007/s10646-015-1447-3
930	Others	2011-2015	The concentrations of heavy metals and the incidence of micronucleated erythrocytes and liver EROD activity in two edible fish from the Paraiba do Sul river basin in Brazil	Martins Parente, Thiago Estevam; Freire dos Santos, Laisa Maria; Amado Xavier de Oliveira, Ana Cecilia; de Machado Torres, Joao Paulo; Araujo, Francisco Gerson; Delgado, Isabella Fernandes; Roma Paumgartten, Francisco Jose	VIGILANCIA SANITARIA EM DEBATE-SOCIEDADE CIENCIA & TECNOLOGIA	2015	3	1	88	92		10.3395/2317-269x.00278
931	Others	2011-2015	Should We Put Our Feet in the Water? Use of a Survey to Assess Recreational Exposures to Contaminants in the Anacostia River	Murray, Rianna; Wilson, Sacoby; Dalemarre, Laura; Chanse, Victoria; Phoenix, Janet; Baranoff, Lori	ENVIRONMENTAL HEALTH INSIGHTS	2015	9				UNSP EHI.S19594	10.4137/EHI.S19594
932	Others	2011-2015	Investigation of Heavy Metal-Resistant Sediment Bacteria and Some Water Quality Parameters: A Case Study of Lake Bafa (Turkey)	Kacar, A.	INTERNATIONAL JOURNAL OF ENVIRONMENTAL RESEARCH	2015	9	3	813	822
933	Others	2011-2015	Human health risk assessment of heavy metals in tropical fish and shellfish collected from the river Buriganga, Bangladesh	Ahmed, Md. Kawser; Baki, Mohammad Abdul; Islam, Md. Saiful; Kundu, Goutam Kumar; Habibullah-Al-Mamun, Md.; Sarkar, Santosh Kumar; Hossain, Md. Muzammel	ENVIRONMENTAL SCIENCE AND POLLUTION RESEARCH	2015	22	20	15880	15890		10.1007/s11356-015-4813-z
934	Others	2011-2015	Determination of 28 trace elements in three farmed cyprinid fish species from Northeast China	Qin, Dongli; Jiang, Haifeng; Bai, Shuyan; Tang, Shizhan; Mou, Zhenbo	FOOD CONTROL	2015	50		1	8		10.1016/j.foodcont.2014.08.016
935	Others	2011-2015	Mercury methylation and demethylation by periphyton biofilms and their host in a fluvial wetland of the St. Lawrence River (QC, Canada)	Hamelin, Stephanie; Planas, Dolors; Amyot, Marc	SCIENCE OF THE TOTAL ENVIRONMENT	2015	512		464	471		10.1016/j.scitotenv.2015.01.040
936	Others	2011-2015	Assessment of contaminated sediment by phosphate fertilizer industrial waste using pollution indices and statistical techniques in the Gulf of Gabes (Tunisia)	Ayadi, Najla; Aloulou, Fatma; Bouzid, Jalel	ARABIAN JOURNAL OF GEOSCIENCES	2015	8	3	1755	1767		10.1007/s12517-014-1291-4
938	Others	2011-2015	Silver nanoparticles impact phototrophic biofilm communities to a considerably higher degree than ionic silver	Gonzalez, Aridane G.; Mombo, Stephane; Leflaive, Josephine; Lamy, Alexandre; Pokrovsky, Oleg S.; Rols, Jean-Luc	ENVIRONMENTAL SCIENCE AND POLLUTION RESEARCH	2015	22	11	8412	8424		10.1007/s11356-014-3978-1
939	Others	2011-2015	In vivo induction of antioxidant response and oxidative stress associated with genotoxicity and histopathological alteration in two commercial fish species due to heavy metals exposure in northern India (Kali) river	Fatima, Mahino; Usmani, Nazura; Firdaus, Faldha; Zafeer, Mohammad Faraz; Ahmad, Shafeeque; Akhtar, Kafil; Husain, S. M. Dawar; Ahmad, Mir Hilal; Anis, Ehraz; Hossain, M. Mobarak	COMPARATIVE BIOCHEMISTRY AND PHYSIOLOGY C-TOXICOLOGY & PHARMACOLOGY	2015	176		17	30		10.1016/j.cbpc.2015.07.004
940	Others	2011-2015	Study on heavy metal levels and its health risk assessment in some edible fishes from Nansi Lake, China	Zhu, Fangkun; Qu, Li; Fan, Wenxiu; Wang, Airong; Hao, Hailing; Li, Xiaobo; Yao, Shuwen	ENVIRONMENTAL MONITORING AND ASSESSMENT	2015	187	4				10.1007/s10661-015-4355-3
941	Others	2011-2015	Assessing the Variability of Heavy Metal Concentrations in Liquid-Solid Two-Phase and Related Environmental Risks in the Weihe River of Shaanxi Province, China	Song, Jinxi; Yang, Xiaogang; Zhang, Junlong; Long, Yongqing; Zhang, Yan; Zhang, Taifan	INTERNATIONAL JOURNAL OF ENVIRONMENTAL RESEARCH AND PUBLIC HEALTH	2015	12	7	8243	8262		10.3390/ijerph120708243
942	Others	2011-2015	Risk Assessment, Bioaccumulation of Metals and Histopathological Alterations in Nile tilapia (Oreochromis niloticus) Facing Degraded Aquatic Conditions	Abdel-Khalek, Amr A.	BULLETIN OF ENVIRONMENTAL CONTAMINATION AND TOXICOLOGY	2015	94	1	77	83		10.1007/s00128-014-1400-9
943	Others	2011-2015	Impact of Chronic Lead Exposure on Metal Distribution and Biological Effects to Periphyton	Stewart, Theodora J.; Behra, Renata; Sigg, Laura	ENVIRONMENTAL SCIENCE & TECHNOLOGY	2015	49	8	5044	5051		10.1021/es505289b
944	Others	2011-2015	Assessing the link between environmental flow, hydropeaking operation and water quality of reservoirs	Rossel, Valeria; de la Fuente, Alberto	ECOLOGICAL ENGINEERING	2015	85		26	38		10.1016/j.ecoleng.2015.09.074
945	Others	2011-2015	Dietary intake of trace elements by the population of Catalonia (Spain): results from a total diet study	Perello, Gemma; Vicente, Emilio; Castell, Victoria; Llobet, Juan M.; Nadal, Marti; Domingo, Jose L.	FOOD ADDITIVES AND CONTAMINANTS PART A-CHEMISTRY ANALYSIS CONTROL EXPOSURE & RISK ASSESSMENT	2015	32	5	748	755		10.1080/19440049.2015.1018844
946	Others	2011-2015	Human health risk and ecological risk assessment of metals in fishes, shrimps and sediment from a tropical river	Giri, S.; Singh, A. K.	INTERNATIONAL JOURNAL OF ENVIRONMENTAL SCIENCE AND TECHNOLOGY	2015	12	7	2349	2362		10.1007/s13762-014-0600-5
947	Others	2011-2015	Ecological Risk Assessment for Residual Coal Fly Ash at Watts Bar Reservoir, Tennessee: Site Setting and Problem Formulation	Walls, Suzanne J.; Jones, Daniel S.; Stojak, Amber R.; Carriker, Neil E.	INTEGRATED ENVIRONMENTAL ASSESSMENT AND MANAGEMENT	2015	11	1	32	42		10.1002/ieam.1583
948	Others	2011-2015	A multitracer approach to assess the spatial contamination pattern of hake (Merluccius merluccius) in the French Mediterranean	Cresson, Pierre; Bouchoucha, Marc; Morat, Fabien; Miralles, Francoise; Chavanon, Fabienne; Loizeau, Veronique; Cossa, Daniel	SCIENCE OF THE TOTAL ENVIRONMENT	2015	532		184	194		10.1016/j.scitotenv.2015.06.020
949	Others	2011-2015	The English Channel: Contamination status of its transitional and coastal waters	Tappin, A. D.; Millward, G. E.	MARINE POLLUTION BULLETIN	2015	95	2	529	550		10.1016/j.marpolbul.2014.12.012
950	Others	2011-2015	A multi-level approach using Gambusia affinis as a bioindicator of environmental pollution in the middle-lower basin of Suquia River	Evelin Rautenberg, Gisela; Valeria Ame, Maria; Victoria Monferran, Magdalena; Ines Bonansea, Rocio; Cecilia Hued, Andrea	ECOLOGICAL INDICATORS	2015	48		706	720		10.1016/j.ecolind.2014.09.025
951	Others	2011-2015	Geochemical background and ecological risk of heavy metals in surface sediments from the west Zhoushan Fishing Ground of East China Sea	Xu, Gang; Liu, Jian; Pei, Shaofeng; Hu, Gang; Kong, Xianghuai	ENVIRONMENTAL SCIENCE AND POLLUTION RESEARCH	2015	22	24	20283	20294		10.1007/s11356-015-5662-5
952	Others	2011-2015	Alterations in the macrobenthic fauna from Guadarranque River (Southern Spain) associated with sediment-seawater acidification deriving from CO2 leakage	Almagro-Pastor, V.; Conradi, M.; DelValls, T. A.; Riba, I.	MARINE POLLUTION BULLETIN	2015	96	1-2	65	75		10.1016/j.marpolbul.2015.05.044
953	Others	2011-2015	Spatio-temporal variations in biomass and mercury concentrations of epiphytic biofilms and their host in a large river wetland (Lake St. Pierre, Qc, Canada)	Hamelin, Stephanie; Planas, Dolors; Amyot, Marc	ENVIRONMENTAL POLLUTION	2015	197		221	230		10.1016/j.envpol.2014.11.007
954	Others	2011-2015	Application of multivariate statistics and toxicity indices to evaluate the water quality suitability for fish of three rivers in the Kruger National Park, South Africa	Gerber, R.; Wepener, V.; Smit, N. J.	AFRICAN JOURNAL OF AQUATIC SCIENCE	2015	40	3	247	259		10.2989/16085914.2015.1073139
955	Others	2011-2015	A Metalloproteomics Study on the Association of Mercury With Breast Milk in Samples From Lactating Women in the Amazon Region of Brazil	dos Santos, Felipe Andre; Cavecci, Bruna; Souza Vieira, Jose Cavalcante; Franzini, Vanessa Pezza; Santos, Ademir; Leite, Aline de Lima; Rabelo Buzalaf, Marilia Afonso; Zara, Luiz Fabricio; Padilha, Pedro de Magalhaes	ARCHIVES OF ENVIRONMENTAL CONTAMINATION AND TOXICOLOGY	2015	69	2	223	229		10.1007/s00244-015-0161-8
956	Others	2011-2015	The importance of retaining a phylogenetic perspective in traits-based community analyses	Poteat, Monica D.; Jacobus, Luke M.; Buchwalter, David B.	FRESHWATER BIOLOGY	2015	60	7	1330	1339		10.1111/fwb.12571
957	Others	2011-2015	THE ASSESSMENT OF HEAVY METAL CONTENT BY USING BIOACCUMULATION INDICES IN EUROPEAN CHUB, Squalius cephalus (Linnaeus, 1758)	Oglu, Burak; Yorulmaz, Bulent; Genc, Tuncer Okan; Yilmaz, Fevzi	CARPATHIAN JOURNAL OF EARTH AND ENVIRONMENTAL SCIENCES	2015	10	2	85	94
958	Others	2011-2015	Risk Assessment of Heavy Metals in Water and Two Fish Species from Golf Course Ponds in Beijing, China	PuYang, Xuehua; Gao, Chenhao; Han, Liebao	BULLETIN OF ENVIRONMENTAL CONTAMINATION AND TOXICOLOGY	2015	94	4	437	443		10.1007/s00128-015-1476-x
959	Others	2011-2015	The influence of extreme river discharge conditions on the quality of suspended particulate matter in Rivers Meuse and Rhine (The Netherlands)	Hamers, Timo; Kamstra, Jorke H.; van Gils, Jos; Kotte, Marcel C.; van Hattum, Albertus G. M.	ENVIRONMENTAL RESEARCH	2015	143		241	255		10.1016/j.envres.2015.10.019
960	Others	2011-2015	The accumulation and potential ecological risk of heavy metals in microalgae from a eutrophic lake (Taihu Lake, China)	Yuan, Hezhong; Liu, Enfeng; Shen, Ji	ENVIRONMENTAL SCIENCE AND POLLUTION RESEARCH	2015	22	21	17123	17134		10.1007/s11356-015-4891-y
961	Others	2011-2015	Dynamic biofilm component in reclaimed water during rapid growth period	Liang, Ming Chao; Ning, Zi Gong; Li, Yun Kai; Song, Peng; Wu, Naiyang; Yang, Peiling	ENVIRONMENTAL EARTH SCIENCES	2015	73	8	4325	4338		10.1007/s12665-014-3717-4
962	Others	2011-2015	Ecological Risk Assessment for Residual Coal Fly Ash at Watts Bar Reservoir, Tennessee: Limited Alteration of Riverine-Reservoir Benthic Invertebrate Community Following Dredging of Ash-Contaminated Sediment	Buys, David J.; Stojak, Amber R.; Stiteler, William; Baker, Tyler F.	INTEGRATED ENVIRONMENTAL ASSESSMENT AND MANAGEMENT	2015	11	1	43	55		10.1002/ieam.1577
963	Others	2011-2015	Water Quality of Four Major Lakes in Mississippi, USA: Impacts on Human and Aquatic Ecosystem Health	Dash, Padmanava; Silwal, Saurav; Ikenga, Julius O.; Pinckney, James L.; Arslan, Zikri; Lizotte, Richard E.	WATER	2015	7	9	4999	5030		10.3390/w7094999
964	Others	2011-2015	Calculation of the environmental dredging depth for removal of river sediments contaminated by heavy metals	Ding, Tao; Tian, Ying-jie; Liu, Jin-bao; Hou, Jing; Guo, Zhen-ni; Wang, Jia-yi	ENVIRONMENTAL EARTH SCIENCES	2015	74	5	4295	4302		10.1007/s12665-015-4515-3
965	Others	2011-2015	Unique Toxicological Behavior from Single-Wall Carbon Nanotubes Separated via Selective Adsorption on Hydrogels	Clar, Justin G.; Gustitus, Sarah A.; Youn, Sejin; Batista, Carlos A. Silvera; Ziegler, Kirk J.; Bonzongo, Jean Claude J.	ENVIRONMENTAL SCIENCE & TECHNOLOGY	2015	49	6	3913	3921		10.1021/es505925m
966	Others	2011-2015	Oxidative stress markers in fish (Astyanax sp and Danio rerio) exposed to urban and agricultural effluents in the Brazilian Pampa biome	Costa-Silva, D. G.; Nunes, M. E. M.; Wallau, G. L.; Martins, I. K.; Zemolin, A. P. P.; Cruz, L. C.; Rodrigues, N. R.; Lopes, A. R.; Posser, T.; Franco, J. L.	ENVIRONMENTAL SCIENCE AND POLLUTION RESEARCH	2015	22	20	15526	15535		10.1007/s11356-015-4737-7
967	Others	2011-2015	Determination of phytoplankton density, and study of the variation of nutrients and heavy metals in the surface water of Riva Stream; one of the water sources of Istanbul, Turkey	Yilmaz, Nese; Ozyigit, Ibrahim Ilker; Demir, Goksel; Yalcin, Ibrahim Ertugrul	DESALINATION AND WATER TREATMENT	2015	55	3	810	820		10.1080/19443994.2014.952674
968	Others	2011-2015	Impact of the Red Mud Disposal on Several Floodplain Lagoons of the Lower Orinoco River	Mora, Abrahan; Pisapia, Daniel; Gonzalez, Nirson; Handt, Helga; Moreau, Cristina; Vasquez, Yaneth; Marquez, Luisa; Alfonso, Juan A.	WATER AIR AND SOIL POLLUTION	2015	226	6			179	10.1007/s11270-015-2447-x
969	Others	2011-2015	Characterizing the bull shark Carcharhinus leucas habitat in Fiji by the chemical and isotopic compositions of their teeth	Kocsis, Laszlo; Vennemann, Torsten W.; Ulianov, Alex; Brunnschweiler, Juerg M.	ENVIRONMENTAL BIOLOGY OF FISHES	2015	98	6	1609	1622		10.1007/s10641-015-0386-4
970	Others	2011-2015	Biometric parameters of the bream (Abramis brama) as indicators for long-term changes in fish health and environmental quality-data from the German ESB	Teubner, Diana; Paulus, Martin; Veith, Michael; Klein, Roland	ENVIRONMENTAL SCIENCE AND POLLUTION RESEARCH	2015	22	3	1620	1627		10.1007/s11356-014-3008-3
971	Others	2011-2015	Assessment of Environmental and Human Health Risk for Contamination of Heavy Metal in Tilapia Fish Collected from Langat Basin, Malaysia	Alam, Lubna; Bin Mokhtar, Mazlin; Alam, Md. Mahmudul; Bari, Md. Azizul; Kathijotes, Nicholas; Ta, Goh Choo; Ern, Lee Khai	ASIAN JOURNAL OF WATER ENVIRONMENT AND POLLUTION	2015	12	2	21	30
972	Others	2011-2015	Iron encrustations on filamentous algae colonized by Gallionella-related bacteria in a metal-polluted freshwater stream	Mori, J. F.; Neu, T. R.; Lu, S.; Haendel, M.; Totsche, K. U.; Kuesel, K.	BIOGEOSCIENCES	2015	12	18	5277	5289		10.5194/bg-12-5277-2015
973	Others	2011-2015	Are catfish from metal-polluted impoundments in the Olifants River, South Africa, safe for human consumption?	Marr, Sean M.; Jooste, Antoinette; Addo-Bediako, Abraham; Luus-Powell, Wilmien J.	INLAND WATERS	2015	5	3	215	223		10.5268/IW-5.3.697
974	Others	2011-2015	Ecological Risk Assessment of Metal Pollution along Greater Cairo Sector of the River Nile, Egypt, Using Nile Tilapia, Oreochromis niloticus, as Bioindicator	Omar, Wael A.; Mikhail, Wafai Z. A.; Abdo, Hanaa M.; El Defan, Tarek A. Abou; Poraas, Andmamdouh M.	JOURNAL OF TOXICOLOGY	2015					167319	10.1155/2015/167319
975	Others	2011-2015	The associations between metals/metalloids concentrations in blood plasma of Hong Kong residents and their seafood diet, smoking habit, body mass index and age	Qin, Yan Yan; Leung, Clement Kai Man; Lin, Che Kit; Wong, Ming Hung	ENVIRONMENTAL SCIENCE AND POLLUTION RESEARCH	2015	22	17	13204	13211		10.1007/s11356-015-4417-7
976	Others	2011-2015	An assessment of metal contamination in the shelf sediments at the southern exit of Bosphorus Strait, Turkey	Unlu, S.; Alpar, B.	TOXICOLOGICAL AND ENVIRONMENTAL CHEMISTRY	2015	97	6	723	740		10.1080/02772248.2015.1061523
977	Others	2011-2015	Aquatic insect diversity of a protected area, Keibul Lamjao National Park in Manipur, North East India	Takhelmayum, Kiranbala; Gupta, Susmita	JOURNAL OF ASIA-PACIFIC ENTOMOLOGY	2015	18	2	335	341		10.1016/j.aspen.2015.04.002
978	Others	2011-2015	LUTEIN PRODUCTION BY Coccomyxa sp SCCA048 ISOLATED FROM A HEAVY METAL -POLLUTED RIVER IN SARDINIA (ITALY)	Pasqualetti, M.; Tempesta, S.; Malavasi, V.; Barghini, P.; Fenice, M.	JOURNAL OF ENVIRONMENTAL PROTECTION AND ECOLOGY	2015	16	4	1262	1272
979	Others	2011-2015	IMPORTANCE OF CORYDALIDAE AS AN INDEX OF METAL CONTAMINATION OF RIVER	Fujino, Akihiro; Ii, Hiroyuki	INTERNATIONAL JOURNAL OF GEOMATE	2015	9	18	1483	1490
980	Others	2011-2015	Effects and quantification of acid runoff from sulfide-bearing rock deposited during construction of Highway E18, Norway	Hindar, Atle; Nordstrom, D. Kirk	APPLIED GEOCHEMISTRY	2015	62		150	163		10.1016/j.apgeochem.2014.06.016
981	Others	2011-2015	Environmental stochasticity promotes copper bioaccumulation and bioenergetic response in tilapia	Chen, Wei-Yu; Ju, Yun-Ru; Lin, Chia-Jung; Tsai, Jeng-Wei; Chen, Szu-Cheih; Liao, Chung-Min	STOCHASTIC ENVIRONMENTAL RESEARCH AND RISK ASSESSMENT	2015	29	6	1545	1555		10.1007/s00477-014-0993-1
982	Others	2011-2015	Antioxidant Responses and Nuclear Deformations in Freshwater Fish, Oreochromis niloticus, Facing Degraded Environmental Conditions	Abdel-Khalek, Amr Adel	BULLETIN OF ENVIRONMENTAL CONTAMINATION AND TOXICOLOGY	2015	94	6	701	708		10.1007/s00128-015-1509-5
984	Others	2011-2015	Assessment of Heavy Metal in Self-caught Saltwater Fish from Port Dickson Coastal Water, Malaysia	Praveena, Sarva Mangala; Lin, Caryn Liew Suet	SAINS MALAYSIANA	2015	44	1	91	99		10.17576/jsm-2015-4401-13
985	Others	2011-2015	The role of charophytes (Charales) in past and present environments: An overview	Schneider, Susanne C.; Garcia, Adriana; Martin-Closas, Carles; Chivas, Allan R.	AQUATIC BOTANY	2015	120		2	6		10.1016/j.aquabot.2014.10.001
986	Others	2011-2015	Human Health and Ecological Risk Assessment of 16 Polycyclic Aromatic Hydrocarbons in Drinking Source Water from a Large Mixed-Use Reservoir	Sun, Caiyun; Zhang, Jiquan; Ma, Qiyun; Chen, Yanan	INTERNATIONAL JOURNAL OF ENVIRONMENTAL RESEARCH AND PUBLIC HEALTH	2015	12	11	13956	13969		10.3390/ijerph121113956
987	Others	2011-2015	The relative importance of diet-related and waterborne effects of copper for a leaf-shredding invertebrate	Zubrod, J. P.; Englert, D.; Rosenfeldt, R. R.; Wolfram, J.; Luederwald, S.; Wallace, D.; Schnetzer, N.; Schulz, R.; Bundschuh, M.	ENVIRONMENTAL POLLUTION	2015	205		16	22		10.1016/j.envpol.2015.05.015
988	Others	2011-2015	Growth of mono- and mixed cultures of Nannochloropsis salina and Phaeodactylum tricornutum on struvite as a nutrient source	Davis, Ryan W.; Siccardi, Anthony J., III; Huysman, Nathan D.; Wyatt, Nicholas B.; Hewson, John C.; Lane, Todd W.	BIORESOURCE TECHNOLOGY	2015	198		577	585		10.1016/j.biortech.2015.09.070
989	Others	2011-2015	Gracilaria waste biomass (sampah rumput laut) as a bioresource for selenium biosorption	Roberts, David A.; Paul, Nicholas A.; Dworjanyn, Symon A.; Hu, Yi; Bird, Michael I.; de Nys, Rocky	JOURNAL OF APPLIED PHYCOLOGY	2015	27	1	611	620		10.1007/s10811-014-0346-y
990	Others	2011-2015	Quantification of Heavy Metals and Other Inorganic Contaminants on the Productivity of Microalgae	Napan, Katerine; Hess, Derek; McNeil, Brian; Quinn, Jason C.	JOVE-JOURNAL OF VISUALIZED EXPERIMENTS	2015		101			e52936	10.3791/52936
991	Others	2011-2015	Emission factor and balance of mercury in fish farms in an artificial reservoir in NE Brazil	Oliveira, Karen Figueiredo; Lacerda, Luiz Drude; Peres, Tiago Farias; Bezerra, Moises Fernandes; da Silva Dias, Francisco Jose	ENVIRONMENTAL SCIENCE AND POLLUTION RESEARCH	2015	22	22	18278	18287		10.1007/s11356-015-5102-6
1071	Others	2011-2015	Structure and composition of phytoplankton from Mina Pirquitas, Jujuy, Argentina	Monica Salusso, Maria; Beatriz Morana, Liliana	REVISTA MEXICANA DE BIODIVERSIDAD	2015	86	3	711	718		10.1016/j.rmb.2015.05.008
998	Others	1996-2000	Use of epipelic diatoms for evaluation of water quality in the Matanza-Riachuelo (Argentina), a pampean plain river	Gomez, N	WATER RESEARCH	1998	32	7	2029	2034		10.1016/S0043-1354(97)00448-X
1384	Others	1996-2000	Litter on the sea floor along European coasts	Galgani, F; Leaute, JP; Moguedet, P; Souplet, A; Verin, Y; Carpentier, A; Goraguer, H; Latrouite, D; Andral, B; Cadiou, Y; Mahe, JC; Poulard, JC; Nerisson, P	MARINE POLLUTION BULLETIN	2000	40	6	516	527		10.1016/S0025-326X(99)00234-9
1385	Others	1996-2000	Overview and regional and temporal differences of heavy metals in Arctic whales and ringed seals in the Canadian Arctic	Wagemann, R; Innes, S; Richard, PR	SCIENCE OF THE TOTAL ENVIRONMENT	1996	186	1-2	41	66		10.1016/0048-9697(96)05085-1
1387	Others	1991-1995	DIRECT AND INDIRECT EFFECTS OF IRON ON RIVER ECOSYSTEMS	VUORI, KM	ANNALES ZOOLOGICI FENNICI	1995	32	3	317	329
1388	Others	2011-2015	Heavy metal partitioning in sediments and bioaccumulation in commercial fish species of three major reservoirs of river Cauvery delta region, India	Dhanakumar, S.; Solaraj, G.; Mohanraj, R.	ECOTOXICOLOGY AND ENVIRONMENTAL SAFETY	2015	113		145	151		10.1016/j.ecoenv.2014.11.032
1389	Others	2001-2005	Trace metal profiles in the varved sediment of an Arctic lake	Outridge, PM; Stern, GA; Hamilton, PB; Percival, JB; McNeely, R; Lockhart, WL	GEOCHIMICA ET COSMOCHIMICA ACTA	2005	69	20	4881	4894		10.1016/j.gca.2005.06.009
1390	Others	2006-2010	Non-conservative behaviour of molybdenum in coastal waters: Coupling geochemical, biological, and sedimentological processes	Dellwig, Olaf; Beck, Melanie; Lemke, Andreas; Lunau, Mirko; Kolditz, Kerstin; Schnetger, Bernhard; Brumsack, Hans-Jurgen	GEOCHIMICA ET COSMOCHIMICA ACTA	2007	71	11	2745	2761		10.1016/j.gca.2007.03.014
1392	Others	2006-2010	Recent contamination of mercury in an estuarine environment (Marano lagoon, Northern Adriatic, Italy)	Covelli, Stefano; Acquavita, Alessandro; Piani, Raffaella; Predonzani, Sergio; De Vittor, Cinzia	ESTUARINE COASTAL AND SHELF SCIENCE	2009	82	2	273	284		10.1016/j.ecss.2009.01.021
1393	Others	2011-2015	Contamination profiles of antibiotic resistance genes in the sediments at a catchment scale	Su, Hao-Chang; Pan, Chang-Gui; Ying, Guang-Guo; Zhao, Jian-Liang; Zhoua, Li-Jun; Liu, You-Sheng; Tao, Ran; Zhang, Rui-Quan; He, Liang-Ying	SCIENCE OF THE TOTAL ENVIRONMENT	2014	490		708	714		10.1016/j.scitotenv.2014.05.060
1394	Others	2011-2015	Patterns of mercury and methylmercury bioaccumulation in fish species downstream of a long-term mercury-contaminated site in the lower Ebro River (NE Spain)	Carrasco, Luis; Barata, Carlos; Garcia-Berthou, Emili; Tobias, Aurelio; Bayona, Josep M.; Diez, Sergi	CHEMOSPHERE	2011	84	11	1642	1649		10.1016/j.chemosphere.2011.05.022
1395	Others	2006-2010	Dominant chloramphenicol-resistant bacteria and resistance genes in coastal marine waters of Jiaozhou Bay, China	Dang, Hongyue; Ren, Jing; Song, Linsheng; Sun, Song; An, Liguo	WORLD JOURNAL OF MICROBIOLOGY & BIOTECHNOLOGY	2008	24	2	209	217		10.1007/s11274-007-9458-8
1396	Others	1996-2000	Reservoir sediments - a witness of mining and industrial development (Malter Reservoir, eastern Erzgebirge, Germany)	Muller, J; Ruppert, H; Muramatsu, Y; Schneider, J	ENVIRONMENTAL GEOLOGY	2000	39	12	1341	1351		10.1007/s002540000117
1397	Others	2006-2010	Comparison of Heavy Metals Burden in Two Freshwater Fishes Wallago attu and Labeo dyocheilus With Regard to Their Feeding Habits in Natural Ecosystem	Yousafzai, Ali Muhammad; Chivers, Douglas P.; Khan, Abdur Rehman; Ahmad, Iftikhar; Siraj, Muhammad	PAKISTAN JOURNAL OF ZOOLOGY	2010	42	5	537	544
1398	Others	2011-2015	Spatial pattern and weight of seabed marine litter in the northern and central Adriatic Sea	Strafella, P.; Fabi, G.; Spagnolo, A.; Grati, F.; Polidori, P.; Punzo, E.; Fortibuoni, T.; Marceta, B.; Raicevich, S.; Cvitkovic, I.; Despalatovic, M.; Scarcella, G.	MARINE POLLUTION BULLETIN	2015	91	1	120	127		10.1016/j.marpolbul.2014.12.018
1399	Others	2011-2015	Benthic foraminiferal assemblages as pollution proxies in the northern coast of Gabes Gulf, Tunisia	Aloulou, Fatma; EllEuch, Boubaker; Kallel, Monem	ENVIRONMENTAL MONITORING AND ASSESSMENT	2012	184	2	777	795		10.1007/s10661-011-2001-2
1400	Others	2006-2010	Spatial distribution and internal metal concentrations of terrestrial arthropods in a moderately contaminated lowland floodplain along the Rhine River	Schipper, Aafke M.; Wijnhoven, Sander; Leuven, Rob S. E. W.; Ragas, Ad M. J.; Hendriks, A. Jan	ENVIRONMENTAL POLLUTION	2008	151	1	17	26		10.1016/j.envpol.2007.03.007
1401	Others	2001-2005	Characterisation of urban catchment suspended particulate matter (Auckland region, New Zealand); a comparison with non-urban SPM	Bibby, RL; Webster-Brown, JG	SCIENCE OF THE TOTAL ENVIRONMENT	2005	343	1-3	177	197		10.1016/j.scitotenv.2004.09.041
1402	Others	2011-2015	Metal Speciation in Sediment and Their Bioaccumulation in Fish Species of Three Urban Rivers in Bangladesh	Islam, Md Saiful; Ahmed, Md Kawser; Raknuzzaman, Mohammad; Habibullah-Al-Mamun, Md; Masunaga, Shigeki	ARCHIVES OF ENVIRONMENTAL CONTAMINATION AND TOXICOLOGY	2015	68	1	92	106		10.1007/s00244-014-0079-6
1403	Others	1996-2000	Relationships between lake chemistry and calcium and trace metal concentrations of aquatic invertebrates eaten by breeding insectivorous waterfowl	Scheuhammer, AM; McNicol, DK; Mallory, ML; Kerekes, JJ	ENVIRONMENTAL POLLUTION	1997	96	2	235	247		10.1016/S0269-7491(97)00032-8
1404	Others	2006-2010	Distributions of metals in the food web of fishponds of Kolleru Lake, India	Adhikari, S.; Ghosh, Lopa; Giri, B. S.; Ayyappn, S.	ECOTOXICOLOGY AND ENVIRONMENTAL SAFETY	2009	72	4	1242	1248		10.1016/j.ecoenv.2008.10.011
1405	Others	2011-2015	Country-wide assessment of estuary health: An approach for integrating pressures and ecosystem response in a data limited environment	Van Niekerk, L.; Adams, J. B.; Bate, G. C.; Forbes, A. T.; Forbes, N. T.; Huizinga, P.; Lamberth, S. J.; MacKay, C. F.; Petersen, C.; Taljaard, S.; Weerts, S. P.; Whitfield, A. K.; Wooldridge, T. H.	ESTUARINE COASTAL AND SHELF SCIENCE	2013	130		239	251		10.1016/j.ecss.2013.05.006
1406	Others	2011-2015	Cd, Cr, Cu, Pb, and Zn concentrations in Ulva lactuca, Codium fragile, Jania rubens, and Dictyota dichotoma from Rabta Bay, Jijel (Algeria)	Laib, Essaid; Leghouchi, Essaid	ENVIRONMENTAL MONITORING AND ASSESSMENT	2012	184	3	1711	1718		10.1007/s10661-011-2072-0
1407	Others	2011-2015	Elements in fish of Malibu Creek and Malibu Lagoon near Los Angeles, California	Moeller, A; MacNeil, SD; Ambrose, RF; Hee, SSQ	MARINE POLLUTION BULLETIN	2003	46	4	424	429		10.1016/S0025-326X(02)00466-6
1408	Others	2011-2015	Effects of Cadmium, Copper and Zinc on Growth of Four Isolated Algae from a Highly Polluted Argentina River	Magdaleno, Anahi; Guillermo Velez, Carlos; Teresa Wenzel, Maria; Tell, Guillermo	BULLETIN OF ENVIRONMENTAL CONTAMINATION AND TOXICOLOGY	2014	92	2	202	207		10.1007/s00128-013-1171-8
1409	Others	1996-2000	Bacterioplankton dynamics and organic carbon partitioning in the lower Hudson River estuary	Sanudo-Wilhelmy, SA; Taylor, GT	MARINE ECOLOGY PROGRESS SERIES	1999	182		17	27		10.3354/meps182017
1410	Others	2011-2015	Novel and Nontraditional Use of Stable Isotope Tracers To Study Metal Bioavailability from Natural Particles	Croteau, Marie-Noele; Cain, Daniel J.; Fuller, Christopher C.	ENVIRONMENTAL SCIENCE & TECHNOLOGY	2013	47	7	3424	3431		10.1021/es400162f
1411	Others	2011-2015	Site-Specific Gastrointestinal Metal Variability in Relation to the Gut Content and Fish Age of Indigenous European Chub from the Sava River	Marijic, Vlatka Filipovic; Raspor, Biserka	WATER AIR AND SOIL POLLUTION	2012	223	8	4769	4783		10.1007/s11270-012-1233-2
1412	Others	2011-2015	Analysis on the formation condition of the algae-induced odorous black water agglomerate	Wang, Guofang; Li, Xianning; Fang, Yang; Huang, Rui	SAUDI JOURNAL OF BIOLOGICAL SCIENCES	2014	21	6	597	604		10.1016/j.sjbs.2014.07.002
1413	Others	2001-2005	Using ecological risk assessment to identify the major anthropogenic stressor in the Waquoit Bay Watershed, Cape Cod, Massachusetts	Serveiss, VB; Bowen, JL; Dow, D; Valiela, I	ENVIRONMENTAL MANAGEMENT	2004	33	5	730	740		10.1007/s00267-004-0085-y
1414	Others	1996-2000	Effects of experimental acidification and liming on terrestrial invertebrates: implications for calcium availability to vertebrates	Ormerod, SJ; Rundle, SD	ENVIRONMENTAL POLLUTION	1998	103	2-3	183	191		10.1016/S0269-7491(98)00128-6
1415	Others	2011-2015	Biological plausibility as a tool to associate analytical data for micropollutants and effect potentials in wastewater, surface water, and sediments with effects in fishes	Maier, Diana; Blaha, Ludek; Giesy, John P.; Henneberg, Anja; Koehler, Heinz-R.; Kuch, Bertram; Osterauer, Raphaela; Peschke, Katharina; Richter, Doreen; Scheurer, Marco; Triebskorn, Rita	WATER RESEARCH	2015	72		127	144		10.1016/j.watres.2014.08.050
1416	Others	2006-2010	Historical eutrophication in a river-estuary complex in mid-coast maine	Koster, Dorte; Lichter, John; Lea, Peter D.; Nurse, Andrea	ECOLOGICAL APPLICATIONS	2007	17	3	765	778		10.1890/06-0815
1417	Others	2011-2015	Accumulation of PAHs, Me-PAHs, PCBs and total Mercury in sediments and Marine Species in Coastal Areas of Dakar, Senegal: Contamination level and impact	Net, S.; Henry, F.; Rabodonirina, S.; Diop, M.; Merhaby, D.; Mahfouz, C.; Amara, R.; Ouddane, B.	INTERNATIONAL JOURNAL OF ENVIRONMENTAL RESEARCH	2015	9	2	419	432
1418	Others	2011-2015	Contamination, parasitism and condition of Anguilla anguilla in three Italian stocks	Quadroni, Silvia; Galassi, Silvana; Capoccioni, Fabrizio; Ciccotti, Eleonora; Grandi, Gilberto; De Leo, Giulio A.; Bettinetti, Roberta	ECOTOXICOLOGY	2013	22	1	94	108		10.1007/s10646-012-1006-0
1419	Others	2011-2015	In situ evaluation of cadmium biomarkers in green algae	Simon, Dana F.; Davis, Thomas A.; Tercier-Waeber, Mary-Lou; England, Roxane; Wilkinson, Kevin J.	ENVIRONMENTAL POLLUTION	2011	159	10	2630	2636		10.1016/j.envpol.2011.05.028
1420	Others	1996-2000	Temporal variation and distribution of trace metals in freshwater and fish from Calabar River, SE Nigeria	Ekpo, BO; Ibok, UJ	ENVIRONMENTAL GEOCHEMISTRY AND HEALTH	1999	21	1	51	66		10.1023/A:1006544711923
1421	Others	2001-2005	Zooplankton associations and environmental factors in Ogunpa and Ona rivers, Nigeria	Akin-Oriola, GA	REVISTA DE BIOLOGIA TROPICAL	2003	51	2	391	398
1422	Others	2011-2015	The use of field-based mesocosm systems to assess the effects of uranium milling effluent on fathead minnow (Pimephales promelas) reproduction	Driessnack, Melissa K.; Dube, Monique G.; Rozon-Ramilo, Lisa D.; Jones, Paul D.; Wiramanaden, Cheryl I. E.; Pickering, Ingrid J.	ECOTOXICOLOGY	2011	20	6	1209	1224		10.1007/s10646-011-0666-5
1423	Others	2011-2015	Influence of diffuse and chronic metal pollution in water and sediments on edible seafoods within Ondo oil-polluted coastal region, Nigeria	Ololade, Isaac A.; Lajide, Labunmi; Olumekun, Victor O.; Ololade, Olusola O.; Ejelonu, Benjamin C.	JOURNAL OF ENVIRONMENTAL SCIENCE AND HEALTH PART A-TOXIC/HAZARDOUS SUBSTANCES & ENVIRONMENTAL ENGINEERING	2011	46	8	898	908	PII 938728456	10.1080/10934529.2011.580208
1424	Others	2001-2005	Silica dynamics in a pampean lake (Lake Chascomus, Argentina)	Miretzky, P; Cirelli, AF	CHEMICAL GEOLOGY	2004	203	1-2	109	122		10.1016/j.chemgeo.2003.09.005
1425	Others	2011-2015	An integrative assessment of environmental degradation of Caveira abandoned mine area (Southern Portugal)	Ferreira da Silva, E.; Duraes, N.; Reis, P.; Patinha, C.; Matos, J.; Costa, M. R.	JOURNAL OF GEOCHEMICAL EXPLORATION	2015	159		33	47		10.1016/j.gexplo.2015.08.004
1426	Others	2011-2015	Effect of Humic Substance Photoalteration on Lead Bioavailability to Freshwater Microalgae	Spierings, Julian; Worms, Isabelle A. M.; Mieville, Pascal; Slaveykova, Vera I.	ENVIRONMENTAL SCIENCE & TECHNOLOGY	2011	45	8	3452	3458		10.1021/es104288y
1427	Others	1996-2000	Speciation of organic carbon, Cu and Mn in the River Marne (France): the role of colloids	Jairy, A; Garban, B; Blanchard, M; Chesterikoff, A	HYDROLOGICAL PROCESSES	1999	13	2	223	237		10.1002/(SICI)1099-1085(19990215)13:2<223::AID-HYP708>3.0.CO;2-F
1428	Others	2011-2015	Trace Elements in Water, Sediments and the Elongate Tigerfish Hydrocynus forskahlii (Cuvier 1819) from Lake Turkana, Kenya Including a Comprehensive Health Risk Analysis	Otachi, Elick O.; Plessl, Christof; Koerner, Wilfried; Avenant-Oldewage, Annemarie; Jirsa, Franz	BULLETIN OF ENVIRONMENTAL CONTAMINATION AND TOXICOLOGY	2015	95	3	286	291		10.1007/s00128-015-1603-8
1429	Others	2011-2015	Effect of land use on mayfly assemblages structure in Neotropical headwater streams	Siegloch, Ana Emilia; Suriano, Marcia; Spies, Marcia; Fonseca-Gessner, Alaide	ANAIS DA ACADEMIA BRASILEIRA DE CIENCIAS	2014	86	4	1735	1747		10.1590/0001-3765201420130516
1430	Others	2011-2015	44 Influence of elevated alkalinity and natural organic matter (NOM) on tissue-specific metal accumulation and reproductive performance in fathead minnows during chronic, multi-trophic exposures to a metal mine effluent	Ouellet, Jacob D.; Dube, Monique G.; Niyogi, Som	ECOTOXICOLOGY AND ENVIRONMENTAL SAFETY	2013	95		104	112		10.1016/j.ecoenv.2013.05.027
1431	Others	2006-2010	Study of agricultural impacts through fish base variables in different rivers	Jha, B. R.; Waidbacher, H.; Sharma, S.; Straif, M.	INTERNATIONAL JOURNAL OF ENVIRONMENTAL SCIENCE AND TECHNOLOGY	2010	7	3	609	615		10.1007/BF03326170
1435	Others	2006-2010	Ontogenetic habitat shifts and habitat use in an endangered minnow, Notropis mekistocholas	Henderson, A. R.; Johnston, C. E.	ECOLOGY OF FRESHWATER FISH	2010	19	1	87	95		10.1111/j.1600-0633.2009.00392.x
1436	Others	2011-2015	MACRO- AND MICROELEMENTS IN EEL (ANGUILLA ANGUILLA) FROM THE NORTHERN REGIONS OF POLAND	Polak-Juszczak, Lucyna; Robak, Stanislaw	JOURNAL OF ELEMENTOLOGY	2015	20	2	385	394		10.5601/jelem.2014.19.2.652
1437	Others	2011-2015	The influence of food quantity on metal bioaccumulation and reproduction in fathead minnows (Pimephales promelas) during chronic exposures to a metal mine effluent	Ouellet, Jacob D.; Dube, Monique G.; Niyogi, Som	ECOTOXICOLOGY AND ENVIRONMENTAL SAFETY	2013	91		188	197		10.1016/j.ecoenv.2013.02.002
1438	Others	2011-2015	EVALUATION OF METAL ACCUMULATION, OXIDATIVE STRESS, BIOCHEMICAL AND HEMATOLOGICAL PARAMETERS IN SANDER LUCIOPERCA L., 1758 FROM BAFRA (SAMSUN) FISH LAKES	Dogru, Mehmet Ilker; Orun, Ibrahim; Dogru, Arzu; Kandemir, Sevket; Altas, Levent; Erdogan, Kenan; Orun, Gulnihal; Polat, Nazmi	FRESENIUS ENVIRONMENTAL BULLETIN	2011	20	10A	2731	2736
1439	Others	2011-2015	MAJOR MERGERS WITH SMALL GALAXIES: THE DISCOVERY OF A MAGELLANIC-TYPE GALAXY AT z=0.12	Koch, Andreas; Frank, Matthias J.; Pasquali, Anna; Rich, R. Michael; Rabitz, Andreas	ASTROPHYSICAL JOURNAL	2015	815	2			105	10.1088/0004-637X/815/2/105
1440	Others	2011-2015	Biomonitoring and Genetic Analysis of Sturgeons in Serbia: A Contribution to Their Conservation	Lenhardt, Mirjana; Smederevac-Lalic, Marija; Djikanovic, Vesna; Cvijanovic, Gorcin; Vukovic-Gacic, Branka; Gacic, Zoran; Jaric, Ivan	ACTA ZOOLOGICA BULGARICA	2014			69	73
1441	Others	2011-2015	Multivariate Statistics and Heavy Metals Contamination in Beach Sediments from The Sakarya Canyon, Turkey	Yalcin, M. Gurhan; Simsek, Gunseli; Ocak, Sema Bilge; Yalcin, Fusun; Kalayci, Yakup; Karaman, M. Erkan	ASIAN JOURNAL OF CHEMISTRY	2013	25	4	2059	2066		10.14233/ajchem.2013.13309
1442	Others	2011-2015	Heavy metal poisoning as a possible cause of massive fish mortality and mongoose in the gold mining area around Khutsong, North west province, South Africa.	Nyirenda, Mathew; Thekiso, Vincent V.; Dzoma, Blessing M.; Motsei, Lebogang E.; Ndou, Rendani V.; Bakunzi, Francis R.	LIFE SCIENCE JOURNAL-ACTA ZHENGZHOU UNIVERSITY OVERSEAS EDITION	2012	9	3	2533	2537
1443	Others	1996-2000	Using a metal detector to determine lead sinker abundance in waterbird habitat	Duerr, AE; DeStefano, S	WILDLIFE SOCIETY BULLETIN	1999	27	4	952	958
1444	Others	1991-1995	BIOGEOCHEMICAL CYCLING OF METALS IN FRESH-WATER ALGAE FROM MANAUS AND CARAJAS, BRAZIL	KONHAUSER, KO; FYFE, WS	ENERGY SOURCES	1993	15	4	595	608		10.1080/00908319308909051
1445	Others	2006-2010	Interaction between water ecosystems and the catchment surface by the example of the Ob'-Irtysh catchment area	Temerev, S. V.	CONTEMPORARY PROBLEMS OF ECOLOGY	2008	1	1	127	135		10.1134/S1995425508010153
1447	Others	1991-1995	SEAWATER QUALITY OF THE COASTAL WATERS OF MADRAS - AN ASSESSMENT BY CHEMICAL AND BIOLOGICAL MONITORING	VALSARAJ, CP; RAMASUBRAMANIAN, R; RAO, VNR	JOURNAL OF ENVIRONMENTAL BIOLOGY	1995	16	2	119	129
1448	Others	2001-2005	Heavy metals in commercial fish in New Jersey	Burger, J; Gochfeld, M	ENVIRONMENTAL RESEARCH	2005	99	3	403	412		10.1016/j.envres.2005.02.001
1449	Others	2006-2010	Ecological risk assessment of arsenic and metals in sediments of coastal areas of northern Bohai and Yellow Seas, China	Luo, Wei; Lu, Yonglong; Wang, Tieyu; Hu, Wenyou; Jiao, Wentao; Naile, Jonathan E.; Khim, Jong Seong; Giesy, John P.	AMBIO	2010	39	5-6	367	375		10.1007/s13280-010-0077-5
1450	Others	1996-2000	Use of stress-inducible transgenic nematodes as biomarkers of heavy metal pollution in water samples from an English river system	Mutwakil, MHAZ; Reader, JP; Holdich, DM; Smithurst, PR; Candido, EPM; Jones, D; Stringham, EG; dePomerai, DI	ARCHIVES OF ENVIRONMENTAL CONTAMINATION AND TOXICOLOGY	1997	32	2	146	153		10.1007/s002449900167
1451	Others	2001-2005	Effects of environmental metal contamination on the condition, swimming performance, and tissue metabolic capacities of wild yellow perch (Perca flavescens)	Rajotte, JW; Couture, P	CANADIAN JOURNAL OF FISHERIES AND AQUATIC SCIENCES	2002	59	8	1296	1304		10.1139/F02-095
1452	Others	2011-2015	Potential risks of metal toxicity in contaminated sediments of Deule river in Northern France	Lourino-Cabana, Beatriz; Lesven, Ludovic; Charriau, Adeline; Billon, Gabriel; Ouddane, Baghdad; Boughriet, Abdel	JOURNAL OF HAZARDOUS MATERIALS	2011	186	2-3	2129	2137		10.1016/j.jhazmat.2010.12.124
1453	Others	2001-2005	Concentrations and hazard assessment of PCBs, organochlorine pesticides and mercury in fish species from the upper Thames: River pollution and its potential effects on top predators	Yamaguchi, N; Gazzard, D; Scholey, G; Macdonald, DW	CHEMOSPHERE	2003	50	3	265	273	PII S0045-6535(02)00482-4	10.1016/S0045-6535(02)00482-4
1454	Others	2011-2015	Potential ecological risk assessment of heavy metal contamination in sediment and water body around Dhaka export processing zone, Bangladesh	Rahman, M. Safiur; Saha, Narottam; Molla, A. Hossain	ENVIRONMENTAL EARTH SCIENCES	2014	71	5	2293	2308		10.1007/s12665-013-2631-5
1455	Others	2011-2015	Flame ionization gas chromatographic determination of phthalate esters in water, surface sediments and fish species in the Ogun river catchments, Ketu, Lagos, Nigeria	Adeniyi, Adeleke A.; Okedeyi, Olumuyiwa O.; Yusuf, Khafilat A.	ENVIRONMENTAL MONITORING AND ASSESSMENT	2011	172	1-4	561	569		10.1007/s10661-010-1354-2
1456	Others	2011-2015	Integrated survey of water pollution in the Suquia River basin (Cordoba, Argentina)	Victoria Monferran, Magdalena; Nicolas Galanti, Lucas; Ines Bonansea, Rocio; Valeria Ame, Maria; Alberto Wunderlin, Daniel	JOURNAL OF ENVIRONMENTAL MONITORING	2011	13	2	398	409		10.1039/c0em00545b
1457	Others	1996-2000	Chromium contamination in sediment, vegetation and fish caused by tanneries in the State of Minas Gerais, Brazil	Jordao, CP; Pereira, JL; Jham, GN	SCIENCE OF THE TOTAL ENVIRONMENT	1997	207	1	1	11		10.1016/S0048-9697(97)00232-5
1459	Others	2006-2010	Speciation and implications of heavy metal content in surface sediments of Akyatan Lagoon-Turkey	Davutluoglu, Orkun I.; Seckin, Galip; Kalat, Demet G.; Yilmaz, Turan; Ersu, Cagatayhan B.	DESALINATION	2010	260	1-3	199	210		10.1016/j.desal.2010.04.031
1460	Others	2001-2005	The accumulation, distribution, and toxicological effects of dietary arsenic exposure in lake whitefish (Coregonus clupeaformis) and lake trout (Salvelinus namaycush)	Pedlar, RM; Ptashynski, MD; Wautier, KG; Evans, RE; Baron, CL; Klaverkamp, JF	COMPARATIVE BIOCHEMISTRY AND PHYSIOLOGY C-TOXICOLOGY & PHARMACOLOGY	2002	131	1	73	91		10.1016/S1532-0456(01)00281-2
1461	Others	2011-2015	Comparative metabolomic and ionomic approach for abundant fishes in estuarine environments of Japan	Yoshida, Seiji; Date, Yasuhiro; Akama, Makiko; Kikuchi, Jun	SCIENTIFIC REPORTS	2014	4				7005	10.1038/srep07005
1462	Others	1996-2000	Immunocytochemical and histological differences in the interrenal axis of feral brown trout, Salmo trutta, in metal-contaminated waters	Norris, DO; Felt, SB; Woodling, JD; Dores, RM	GENERAL AND COMPARATIVE ENDOCRINOLOGY	1997	108	3	343	351		10.1006/gcen.1997.7000
1463	Others	2006-2010	The influence of land use on water quality and diatom community structures in urban and agriculturally stressed rivers	Walsh, G.; Wepener, V.	WATER SA	2009	35	5	579	594
1464	Others	2006-2010	Water quality assessment of sacred Himalayan rivers of Uttaranchal	Semwal, N.; Akolkar, P.	CURRENT SCIENCE	2006	91	4	486	496
1465	Others	2011-2015	Impacts of warming on aquatic decomposers along a gradient of cadmium stress	Batista, D.; Pascoal, C.; Cassio, E.	ENVIRONMENTAL POLLUTION	2012	169		35	41		10.1016/j.envpol.2012.05.021
1466	Others	2011-2015	Evaluation of histopathological alterations in the gills of Vardar chub (Squalius vardarensis Karaman) as an indicator of river pollution	Barisic, Josip; Dragun, Zrinka; Ramani, Sheriban; Marijic, Vlatka Filipovic; Krasnici, Nesrete; Coz-Rakovac, Rozelindra; Kostov, Vasil; Rebok, Katerina; Jordanova, Maja	ECOTOXICOLOGY AND ENVIRONMENTAL SAFETY	2015	118		158	166		10.1016/j.ecoenv.2015.04.027
1467	Others	2006-2010	The influence of the season and the biotic factors on the cytosolic metal concentrations in the gills of the European chub (Leuciscus cephalus L.)	Dragun, Zrinka; Raspor, Biserka; Podrug, Marijana	CHEMOSPHERE	2007	69	6	911	919		10.1016/j.chemosphere.2007.05.069
1468	Others	1996-2000	The effect of the reunification of Germany on the water chemistry and ecology of selected rivers	Adams, MS; Kausch, H; Gaumert, T; Kruger, KE	ENVIRONMENTAL CONSERVATION	1996	23	1	35	43		10.1017/S0376892900038236
1469	Others	2006-2010	Seasonal variation of the metal (Zn, Fe, Mn) and metallothionein concentrations in the liver cytosol of the European chub (Squalius cephalus L.)	Podrug, Marijana; Raspor, Biserka	ENVIRONMENTAL MONITORING AND ASSESSMENT	2009	157	1-4	1	10		10.1007/s10661-008-0509-x
1470	Others	2006-2010	Water quality trends in Polyphytos reservoir, Aliakmon River, Greece	Gikas, Georgios D.; Tsihrintzis, Vassilios A.; Akratos, Christos S.; Haralambidis, Georgios	ENVIRONMENTAL MONITORING AND ASSESSMENT	2009	149	1-4	163	181		10.1007/s10661-008-0191-z
1471	Others	1996-2000	Geological setting, paragenesis and fluid history of the Walford Creek Zn-Pb-Cu-Ag prospect, Mt Isa Basin, Australia	Rohrlach, BD; Fu, M; Clarke, JDA	AUSTRALIAN JOURNAL OF EARTH SCIENCES	1998	45	1	63	81		10.1080/08120099808728367
1472	Others	2011-2015	Concentration of arsenic in water, sediments and fish species from naturally contaminated rivers	Jose Rosso, Juan; Schenone, Nahuel F.; Perez Carrera, Alejo; Fernandez Cirelli, Alicia	ENVIRONMENTAL GEOCHEMISTRY AND HEALTH	2013	35	2	201	214		10.1007/s10653-012-9476-9
1473	Others	2006-2010	The impact of fish spawning on metal and protein levels in gastrointestinal cytosol of indigenous European chub	Marijic, Vlatka Filipovic; Raspor, Biserka	COMPARATIVE BIOCHEMISTRY AND PHYSIOLOGY C-TOXICOLOGY & PHARMACOLOGY	2010	152	2	133	138		10.1016/j.cbpc.2010.03.010
1474	Others	2011-2015	Trace elements in sediments and bioaccumulation in European silver eels (Anguilla anguilla L.) from a Mediterranean lagoon (SE Italy)	Renzi, Monia; Specchiulli, Antonietta; Baroni, Davide; Scirocco, Tommaso; Cilenti, Lucrezia; Focardi, Silvia; Breber, Paolo; Focardi, Silvano	INTERNATIONAL JOURNAL OF ENVIRONMENTAL ANALYTICAL CHEMISTRY	2012	92	6	676	697		10.1080/03067319.2010.537749
1475	Others	2011-2015	The impact of transfers on water quality and the disturbance regime in a reservoir	Fornarelli, Roberta; Antenucci, Jason P.	WATER RESEARCH	2011	45	18	5873	5885		10.1016/j.watres.2011.08.048
1476	Others	2011-2015	Comparison of periphytic biofilm and filter-feeding bivalve metal bioaccumulation (Cd and Zn) to monitor hydrosystem restoration after industrial remediation: a year of biomonitoring	Arini, Adeline; Baudrimont, Magalie; Feurtet-Mazel, Agnes; Coynel, Alexandra; Blanc, Gerard; Coste, Michel; Delmas, Francois	JOURNAL OF ENVIRONMENTAL MONITORING	2011	13	12	3386	3398		10.1039/c1em10581g
1477	Others	2006-2010	Variability of responses in the crucian carp Carassius carassius from two Ukrainian ponds determined by multi-marker approach	Falfushynska, Halina I.; Gnatyshyna, Lesya L.; Priydun, Christina V.; Stoliar, Oksana B.; Nam, Yoon Kwon	ECOTOXICOLOGY AND ENVIRONMENTAL SAFETY	2010	73	8	1896	1906		10.1016/j.ecoenv.2010.08.029
1478	Others	1991-1995	AN IN-SITU STUDY OF ROCK BASS (AMBLOPLITES-RUPESTRIS) PHYSIOLOGY - EFFECT OF SEASON AND MERCURY CONTAMINATION	BIDWELL, JR; HEATH, AG	HYDROBIOLOGIA	1993	264	3	137	152		10.1007/BF00007284
1479	Others	2011-2015	Assessment of the State of the Gibel Carp Carassius auratus gibelio in the Amur River Basin: Heavy-Metal and Arsenic Concentrations and Histopathology of Internal Organs	Syasina, Iraida G.; Khlopova, Anna V.; Chukhlebova, Lyubov M.	ARCHIVES OF ENVIRONMENTAL CONTAMINATION AND TOXICOLOGY	2012	62	3	465	478		10.1007/s00244-011-9719-2
1480	Others	2006-2010	Impact of heavy metals on water, fish (Cyprinus carpio) and sediments from a water tank at Tumkur, India	Nayaka, B. M. Sreedhara; Ramakrishna, S.; Jayaprakash; Delvi, M. R.	OCEANOLOGICAL AND HYDROBIOLOGICAL STUDIES	2009	38	2	17	28		10.2478/v10009-009-0017-5
1481	Others	1996-2000	Heavy metal cadmium influenced anaemia in the riverine major carp, Catla catla (Ham)	Vincent, S; Ambrose, T; Kumar, LCA; Selvanayagam, M	JOURNAL OF ENVIRONMENTAL BIOLOGY	1996	17	1	81	84
1482	Others	2011-2015	Metals in Some Edible Fish and Shrimp Species Collected in Dry Season from Subarnarekha River, India	Giri, Soma; Singh, Abhay Kumar	BULLETIN OF ENVIRONMENTAL CONTAMINATION AND TOXICOLOGY	2015	95	2	226	233		10.1007/s00128-015-1573-x
1483	Others	2011-2015	Organ-specific antioxidant defenses and FT-IR spectroscopy of muscles in Crucian carp (Carassius auratus gibelio) exposed to environmental Pb2+	Khan, Sher Ali; Liu, Xiaoyu; Li, Hong; Fan, Wenting; Shah, Bakht Ramin; Li, Jingna; Zhang, Lu; Chen, Suyan; Khan, Sher Bahadar	TURKISH JOURNAL OF BIOLOGY	2015	39	3	427	437		10.3906/biy-1410-3
1484	Others	2006-2010	Selected hematological indices of freshwater fish from Studen Kladenetsh Reservoir	Arnaudova, D.; Arnaudov, A.; Tomova, E.	BULGARIAN JOURNAL OF AGRICULTURAL SCIENCE	2008	14	2	244	250
1485	Others	2011-2015	Diversity of algae in a thallium and other heavy metals-polluted environment	Plachno, Bartosz J.; Wolowski, Konrad; Augustynowicz, Joanna; Lukaszek, Magdalena	ANNALES DE LIMNOLOGIE-INTERNATIONAL JOURNAL OF LIMNOLOGY	2015	51	2	139	146		10.1051/limn/2015010
1486	Others	2011-2015	Water quality of the Lujan river, a lowland watercourse near the metropolitan area of Buenos Aires (Argentina)	Castane, Patricia M.; Sanchez-Caro, Anibal; Salibian, Alfredo	ENVIRONMENTAL MONITORING AND ASSESSMENT	2015	187	10			645	10.1007/s10661-015-4882-y
1487	Others	2011-2015	Exposure assessment of heavy metals in water and sediments from a Western Mediterranean basin (Rio Guadalhorce, Region of Andalusia, Southern Spain)	Alonso Castillo, Manuel L.; Vereda Alonso, Elisa; Garcia de Torres, Amparo; Pavon, Jose M. Cano	INTERNATIONAL JOURNAL OF ENVIRONMENTAL ANALYTICAL CHEMISTRY	2014	94	5	441	462		10.1080/03067319.2013.864760
1488	Others	2006-2010	Leaf decomposition in an extremely acidic river of volcanic origin in Indonesia	Lohr, A; Noordijk, J; Lrianto, K; Van Gestel, CAM; Van Straalen, NM	HYDROBIOLOGIA	2006	560		51	61		10.1007/s10750-005-1031-6
1489	Others	1991-1995	CONCENTRATION OF METAL AND ORGANIC-COMPOUNDS IN BLUE CRABS CALLINECTES-SAPIDUS FROM THE LOWER QUINNIPIAC AND CONNECTICUT RIVER ESTUARIES	JOP, KM; HOBERG, JR	JOURNAL OF ENVIRONMENTAL SCIENCE AND HEALTH PART A-ENVIRONMENTAL SCIENCE AND ENGINEERING & TOXIC AND HAZARDOUS SUBSTANCE CONTROL	1995	30	8	1835	1842		10.1080/10934529509376305
1490	Others	2011-2015	Response of vitamins A, E, hematological and serum biochemical markers in Crucian carp (Carassius auratus gibelio) exposed to environmental Pb2+ and Cd2+	Khan, Sher Ali; Zhou, Peiyuan; Liu, Xiaoyu; Li, Hong; Li, Jingna; Rehman, Zia Ur; Ahmad, Ijaz	ACTA BIOCHIMICA POLONICA	2015	62	3	581	587		10.18388/abp.2015_1036
1491	Others	2011-2015	Invertebrate grazers affect metal/metalloid fixation during litter decomposition	Schaller, Joerg; Brackhage, Carsten	CHEMOSPHERE	2015	119		394	399		10.1016/j.chemosphere.2014.07.002
1492	Others	2006-2010	THE ROLE OF INDICATOR MALACOFAUNA IN POLLUTION ASSESSMENT OF INLAND WATERS EXPOSED TO ANTHROPOPRESSURE: THE CASE OF THE KIELCE LAKE	Jozwiak, Malgorzata Anna; Jozwiak, Marek; Kozlowski, Rafal; Rabajczyk, Anna	ECOLOGICAL CHEMISTRY AND ENGINEERING S-CHEMIA I INZYNIERIA EKOLOGICZNA S	2010	17	4	485	495
1494	Others	1991-1995	INTERSPECIFIC DIFFERENCES IN METAL BIOACCUMULATION AND PLANT WATER CONCENTRATION RATIOS IN 5 AQUATIC BRYOPHYTES	LOPEZ, J; CARBALLEIRA, A	HYDROBIOLOGIA	1993	263	2	95	107		10.1007/BF00006206
1495	Others	1991-1995	SEASONAL-VARIATIONS OF HEAVY-METALS IN SEDIMENTS AND AQUATIC MOSSES FROM THE CAVADO RIVER BASIN (PORTUGAL)	GONCALVES, EPR; SOARES, HMVM; BOAVENTURA, RAR; MACHADO, AASC; DASILVA, JCGE	SCIENCE OF THE TOTAL ENVIRONMENT	1994	142	3	143	156		10.1016/0048-9697(94)90322-0
1496	Others	2011-2015	Accumulation of uranium by aquatic plants in field conditions: Prospects for phytoremediation	Favas, Paulo J. C.; Pratas, Joao; Varun, Mayank; D'Souza, Rohan; Paul, Manoj S.	SCIENCE OF THE TOTAL ENVIRONMENT	2014	470		993	1002		10.1016/j.scitotenv.2013.10.067
1497	Others	1996-2000	Physiological and statistical methods to identify background levels of metals in aquatic bryophytes: Dependence an lithology	Carballeira, A; Lopez, J	JOURNAL OF ENVIRONMENTAL QUALITY	1997	26	4	980	988		10.2134/jeq1997.00472425002600040008x
1498	Others	2011-2015	Aquatic bryophytes as ecological indicators of the water quality status in the Tiber River basin (Italy)	Ceschin, Sirnona; Aleffi, Michele; Bisceglie, Sara; Savo, Valentina; Zuccarello, Vincenzo	ECOLOGICAL INDICATORS	2012	14	1	74	81		10.1016/j.ecolind.2011.08.020
1500	Others	1996-2000	D665/D665a index vs frequencies as indicators of bryophyte response to physicochemical gradients	Lopez, J; Retuerto, R; Carballeira, A	ECOLOGY	1997	78	1	261	271
1502	Others	1996-2000	Canonical variables of aquatic bryophyte combinations for predicting water trophic level	Vanderpoorten, A; Palm, R	HYDROBIOLOGIA	1998	386		85	93		10.1023/A:1003518830497
1503	Others	2006-2010	Palladio, an Index of Trace Element Alteration for the River Bacchiglione Based on Rhynchostegium riparioides Moss Bags	Cesa, Mattia; Bizzotto, Alessandro; Ferraro, Claudio; Fumagalli, Flaminio; Nimis, Pier Luigi	WATER AIR AND SOIL POLLUTION	2010	208	1-4	59	77		10.1007/s11270-009-0149-y
1504	Others	1996-2000	Element concentrations and enrichment ratios in the aquatic moss Rhynchostegium riparioides along the River Iregua (La Rioja, Northern Spain)	Garcia-Alvaro, MA; Martinez-Abaigar, J; Nunez-Olivera, E; Beaucourt, N	BRYOLOGIST	2000	103	3	518	533		10.1639/0007-2745(2000)103[0518:ECAERI]2.0.CO;2
1505	Others	2006-2010	Design of an aquatic biomonitoring network for an environmental specimen bank	Vazquez, Maria Dolores; Fernandez, Jose Angel; Real, Carlos; Villares, Ruben; Aboal, Jesus Ramon; Carballeira, Alejo	SCIENCE OF THE TOTAL ENVIRONMENT	2007	388	1-3	357	371		10.1016/j.scitotenv.2007.07.051
1506	Others	1996-2000	Macrophyte biological methods used in the study of the exchange between the Rhine river and the groundwater	Eglin, I; Roeck, U; Robach, F; Tremolieres, M	WATER RESEARCH	1997	31	3	503	514		10.1016/S0043-1354(96)00298-9
1507	Others	2006-2010	Biogeochemical characterization of an undisturbed highly acidic, metal-rich bryophyte habitat, East-Central Alaska, USA	Gough, Larry P.; Eppinger, Robert G.; Briggs, Paul H.; Giles, Stuart	ARCTIC ANTARCTIC AND ALPINE RESEARCH	2006	38	4	522	529		10.1657/1523-0430(2006)38[522:BCOAUH]2.0.CO;2
1508	Others	2011-2015	Impact of trace metals from past mining on the aquatic ecosystem: A multi-proxy approach in the Morvan (France)	Camizuli, E.; Monna, F.; Scheifler, R.; Amiotte-Suchet, P.; Losno, R.; Beis, P.; Bohard, B.; Chateau, C.; Alibert, R.	ENVIRONMENTAL RESEARCH	2014	134		410	419		10.1016/j.envres.2014.07.008
1509	Others	1991-1995	PRELIMINARY INVESTIGATIONS INTO THE BACKGROUND LEVELS OF VARIOUS METALS AND BORON IN THE AQUATIC LIVERWORT SCAPANIA-ULIGINOSA (SW) DUM	SAMECKACYMERMAN, A; KEMPERS, AJ; BODELIER, PLE	AQUATIC BOTANY	1991	39	3-4	345	352		10.1016/0304-3770(91)90008-S
1510	Others	2011-2015	Biomonitoring of testate amoebae (protozoa) as toxic metals absorbed in aquatic bryophytes from the Hg-Tl mineralized area (China)	Yang, Zai-Chao; Wang, Zhi-Hui; Zhang, Zhao-Hui	ENVIRONMENTAL MONITORING AND ASSESSMENT	2011	176	1-4	321	329		10.1007/s10661-010-1585-2
1511	Others	2011-2015	Monitoring of aquatic mosses and sediments: a case study in contaminated rivers, Bulgaria	Gecheva, Gana; Yurukova, Lilyana; Cesa, Mattia; Cheshmedjiev, Svetoslav	PLANT BIOSYSTEMS	2015	149	3	527	536		10.1080/11263504.2013.857736
1512	Others	2011-2015	Moss bags as sentinels for human safety in mercury-polluted groundwaters	Cesa, Mattia; Nimis, Pier Luigi; Buora, Clara; Lorenzonetto, Alberta; Pozzobon, Alessandro; Raris, Marina; Rosa, Maria; Salvadori, Michela	ENVIRONMENTAL SCIENCE AND POLLUTION RESEARCH	2014	21	10	6714	6722		10.1007/s11356-014-2588-2
1513	Others	2001-2005	Use of a moss culture as bioaccumulator for the biomonitoring of metal contamination in continental waters	Ah-Peng, C; de Traubenberg, CR; Denayer, FO	JOURNAL DE PHYSIQUE IV	2003	107		25	28		10.1051/jp4:20030234
1514	Others	2011-2015	THE EFFECTS OF DISTURBANCE EVENTS ON THE SUBMERGED BRYOPHYTE VEGETATION IN THE STREAMS OF THE TATRA MOUNTAINS SLOVAKIA	Soltes, Rudolf; Dana, Cervinkova; Ondrej, Gura; Anna, Ciriakova	PAKISTAN JOURNAL OF BOTANY	2012	44	3	949	954

## Sheet: Our target
ID for Supplementary Data	Biological groups sampled	Is this study included in our analysis?	Studying metal contamination?	Metals of concern	Sampling methods	Macroinvertebrates type	Country name	Continents	Publication year (5-year period)	Title	Author	Publication	Publication year	Book	Number	First page	Final page	Article number	DOI
997	1. Periphyton	2. No	1. Yes	1. Metals of our concern	2. Use of colonization tiles/trays	5. Not applied			1996-2000	The effects of elevated metals on benthic community metabolism in a Rocky Mountain stream	Hill, BH; Lazorchak, JM; McCormick, FH; Willingham, WT	ENVIRONMENTAL POLLUTION	1997	95	2	183	190		10.1016/S0269-7491(96)00123-6
999	1. Periphyton	1. Yes	1. Yes	1. Metals of our concern	1. Direct collection of natural organisms	5. Not applied	USA	North America	1996-2000	Responses of diatom communities to heavy metals in streams: The influence of longitudinal variation	Medley, CN; Clements, WH	ECOLOGICAL APPLICATIONS	1998	8	3	631	644
1000	1. Periphyton	1. Yes	1. Yes	1. Metals of our concern	1. Direct collection of natural organisms	5. Not applied	Malaysia	Asia	1996-2000	The aquatic algae associated with mining areas in Peninsula Malaysia and Sarawak: their composition, diversity and distribution	Douglas, GE; John, DM; Williamson, DB; Reid, G	NOVA HEDWIGIA	1998	67	1-2	189	211
1001	1. Periphyton	2. No	3. Not applied	1. Metals of our concern	2. Use of colonization tiles/trays	5. Not applied			1996-2000	Short-term toxicity of zinc to microbenthic algae and bacteria in a metal polluted stream	Admiraal, W; Blanck, H; Buckert-De Jong, M; Guasch, H; Ivorra, N; Lehmann, V; Nystrom, BAH; Paulsson, M; Sabater, S	WATER RESEARCH	1999	33	9	1989	1996		10.1016/S0043-1354(98)00426-6
1002	1. Periphyton	2. No	3. Not applied	1. Metals of our concern	2. Use of colonization tiles/trays	5. Not applied			1996-2000	Translocation of microbenthic algal assemblages used for in situ analysis of metal pollution in rivers	Ivorra, N; Hettelaar, J; Tubbing, GMJ; Kraak, MHS; Sabater, S; Admiraal, W	ARCHIVES OF ENVIRONMENTAL CONTAMINATION AND TOXICOLOGY	1999	37	1	19	28
1003	1. Periphyton	1. Yes	1. Yes	1. Metals of our concern	1. Direct collection of natural organisms	5. Not applied	USA	North America	1996-2000	Influences of water and substrate quality for periphyton in a montane stream affected by acid mine drainage	Niyogi, DK; McKnight, DM; Lewis, WM	LIMNOLOGY AND OCEANOGRAPHY	1999	44	3	804	809		10.4319/lo.1999.44.3_part_2.0804
158	1. Periphyton	2. No	2. Yes but metal contamination is one of factors of concern	3. Not applied	2. Use of colonization tiles/trays	5. Not applied			1996-2000	Differences in the sensitivity of benthic microalgae to Zn and Cd regarding biofilm development and exposure history	Ivorra, N; Bremer, S; Guasch, H; Kraak, MHS; Admiraal, W	ENVIRONMENTAL TOXICOLOGY AND CHEMISTRY	2000	19	5	1332	1339		10.1897/1551-5028(2000)019<1332:DITSOB>2.3.CO;2
1004	1. Periphyton	2. No	2. Yes but metal contamination is one of factors of concern	1. Metals of our concern	4. Not applied	5. Not applied			1996-2000	Use of periphyton assemblage data as an index of biotic integrity	Hill, BH; Herlihy, AT; Kaufmann, PR; Stevenson, RJ; McCormick, FH; Johnson, CB	JOURNAL OF THE NORTH AMERICAN BENTHOLOGICAL SOCIETY	2000	19	1	50	67		10.2307/1468281
1005	1. Periphyton	1. Yes	1. Yes	1. Metals of our concern	1. Direct collection of natural organisms	5. Not applied	Spain	Europe	1996-2000	Diatom communities as indicators of environmental stress in the Guadiamar River, S-W. Spain, following a major mine tailings spill	Sabater, S	JOURNAL OF APPLIED PHYCOLOGY	2000	12	2	113	124		10.1023/A:1008197411815
1006	1. Periphyton	1. Yes	1. Yes	1. Metals of our concern	1. Direct collection of natural organisms	5. Not applied	USA	North America	1996-2000	Periphyton community responses to elevated metal concentrations in a Rocky Mountain stream	Hill, BH; Willingham, WT; Parrish, LP; McFarland, BH	HYDROBIOLOGIA	2000	428	1-3	161	169		10.1023/A:1004028318542
1007	1. Periphyton	1. Yes	1. Yes	1. Metals of our concern	1. Direct collection of natural organisms	5. Not applied	USA	North America	1996-2000	Metal toxicity inferred from algal population density, heterotrophic substrate use, and fatty acid profile in a small stream	Genter, RB; Lehman, RM	ENVIRONMENTAL TOXICOLOGY AND CHEMISTRY	2000	19	4	869	878		10.1897/1551-5028(2000)019<0869:MTIFAP>2.3.CO;2
1008	1. Periphyton	1. Yes	1. Yes	1. Metals of our concern	1. Direct collection of natural organisms	5. Not applied	USA	North America	1996-2000	Comparison of benthic diatom assemblages from streams draining abandoned and reclaimed coal mines and nonimpacted sites	Verb, RG; Vis, ML	JOURNAL OF THE NORTH AMERICAN BENTHOLOGICAL SOCIETY	2000	19	2	274	288		10.2307/1468070
182	1. Periphyton	1. Yes	1. Yes	1. Metals of our concern	1. Direct collection of natural organisms	5. Not applied	USA	North America	2001-2005	Bioavailability of metals in stream food webs and hazards to brook trout (Salvelinus fontinalis) in the upper Animas River watershed, Colorado	Besser, JM; Brumbaugh, WG; May, TW; Church, SE; Kimball, BA	ARCHIVES OF ENVIRONMENTAL CONTAMINATION AND TOXICOLOGY	2001	40	1	48	59
1009	1. Periphyton	2. No	2. Yes but metal contamination is one of factors of concern	1. Metals of our concern	4. Not applied	5. Not applied			2001-2005	The assessment of water quality in the Lower Lujan River (Buenos Aires, Argentina): phytoplankton and algal bioassays	O'Farrell, I; Lombardo, RJ; Pinto, PD; Loez, C	ENVIRONMENTAL POLLUTION	2002	120	2	207	218	PII S0269-7491(02)00136-7	10.1016/S0269-7491(02)00136-7
1010	1. Periphyton	2. No	2. Yes but metal contamination is one of factors of concern	2. Other metals	1. Direct collection of natural organisms	5. Not applied			2001-2005	Using diatoms to assess the biological condition of large rivers in Idaho (USA)	Fore, LS; Grafe, C	FRESHWATER BIOLOGY	2002	47	10	2015	2037		10.1046/j.1365-2427.2002.00948.x
1011	1. Periphyton	2. No	3. Not applied	1. Metals of our concern	2. Use of colonization tiles/trays	5. Not applied			2001-2005	Field transfer of periphytic diatom communities to assess short-term structural effects of metals (Cd, Zn) in rivers	Gold, C; Feurtet-Mazel, A; Coste, M; Boudou, A	WATER RESEARCH	2002	36	14	3654	3664	PII S0043-1354(02)00051-9	10.1016/S0043-1354(02)00051-9
1012	1. Periphyton	1. Yes	1. Yes	1. Metals of our concern	1. Direct collection of natural organisms	5. Not applied	USA	North America	2001-2005	Effects of stress from mine drainage on diversity, biomass, and function of primary producers in mountain streams	Niyogi, DK; Lewis, WM; McKnight, DM	ECOSYSTEMS	2002	5	6	554	567		10.1007/s10021-002-0182-9
1013	1. Periphyton	1. Yes	1. Yes	1. Metals of our concern	1. Direct collection of natural organisms	5. Not applied	USA	North America	2001-2005	Multivariate analysis of periphyton assemblages in relation to environmental gradients in Colorado Rocky Mountain streams	Griffith, MB; Hill, BH; Herlihy, A; Kaufmann, PR	JOURNAL OF PHYCOLOGY	2002	38	1	83	95		10.1046/j.1529-8817.2002.01117.x
269	1. Periphyton	1. Yes	1. Yes	1. Metals of our concern	1. Direct collection of natural organisms	5. Not applied	USA	North America	2001-2005	Direct and indirect effects of mine drainage on bacterial processes in mountain streams	Niyogi, DK; Lewis, WM; McKnight, DM	JOURNAL OF THE NORTH AMERICAN BENTHOLOGICAL SOCIETY	2003	22	2	276	291		10.2307/1467998
1014	1. Periphyton	1. Yes	1. Yes	1. Metals of our concern	1. Direct collection of natural organisms	5. Not applied	Portugal	Europe	2001-2005	Assessment of water quality in the Caima and Mau River basins (Portugal) using geochemical and biological indices	Nunes, ML; Da Silva, EF; De Almeida, SFP	WATER AIR AND SOIL POLLUTION	2003	149	1-4	227	250		10.1023/A:1025636106890
1015	1. Periphyton	2. No	2. Yes but metal contamination is one of factors of concern	1. Metals of our concern	4. Not applied	5. Not applied			2001-2005	Ecotoxicological studies and risk assessment on the cyanide contamination in Tisza river	Lakatos, G; Fleit, E; Meszaros, I	TOXICOLOGY LETTERS	2003	140		333	342		10.1016/S0378-4274(03)00030-4
1016	1. Periphyton	1. Yes	1. Yes	1. Metals of our concern	1. Direct collection of natural organisms	5. Not applied	Spain	Europe	2001-2005	Structure and function of benthic algal communities in an extremely acid river	Sabater, S; Buchaca, T; Cambra, J; Catalan, J; Guasch, H; Ivorra, N; Munoz, I; Navarro, E; Real, M; Romani, A	JOURNAL OF PHYCOLOGY	2003	39	3	481	489		10.1046/j.1529-8817.2003.02104.x
1376	1. Periphyton	2. No	2. Yes but metal contamination is one of factors of concern	1. Metals of our concern	2. Use of colonization tiles/trays	5. Not applied			2001-2005	Variability in zinc tolerance, measured as incorporation of radio-labeled carbon dioxide and thymidine, in periphyton communities sampled from 15 European river stretches	Blanck, H; Admiraal, W; Cleven, RFMJ; Guasch, H; van den Hoop, MAGT; Ivorra, N; Nystrom, B; Paulsson, M; Petterson, RP; Sabater, S; Tubbing, GMJ	ARCHIVES OF ENVIRONMENTAL CONTAMINATION AND TOXICOLOGY	2003	44	1	17	29		10.1007/s00244-002-1258-4
1017	1. Periphyton	2. No	3. Not applied	3. Not applied	3. Transplantation	5. Not applied			2001-2005	Assessing the short-term response of stream diatoms to acidity using inter-basin transplantations and chemical diffusing substrates	Hirst, H; Chaud, F; Delabie, C; Juttner, I; Ormerod, SJ	FRESHWATER BIOLOGY	2004	49	8	1072	1088		10.1111/j.1365-2427.2004.01242.x
1018	1. Periphyton	1. Yes	1. Yes	1. Metals of our concern	1. Direct collection of natural organisms	5. Not applied	Japan	Asia	2001-2005	Heavy-metal pollution and its state in algae in Kakehashi River and Godani River at the foot of Ogoya mine, ishikawa prefecture	Nakanishi, Y; Sumita, M; Yumita, K; Yamada, T; Honjo, T	ANALYTICAL SCIENCES	2004	20	1	73	78		10.2116/analsci.20.73
1019	1. Periphyton	2. No	2. Yes but metal contamination is one of factors of concern	3. Not applied	4. Not applied	5. Not applied			2001-2005	Longitudinal patterns in benthic communities in an urban stream under restoration	Blakely, TJ; Harding, JS	NEW ZEALAND JOURNAL OF MARINE AND FRESHWATER RESEARCH	2005	39	1	17	28		10.1080/00288330.2005.9517291
1020	1. Periphyton	1. Yes	1. Yes	1. Metals of our concern	1. Direct collection of natural organisms	5. Not applied	USA	North America	2001-2005	Periphyton assemblages as bioindicators of mine-drainage in unglaciated western allegheny plateau lotic systems	Verb, RG; Vis, ML	WATER AIR AND SOIL POLLUTION	2005	161	1-4	227	265		10.1007/s11270-005-4285-8
366	1. Periphyton	2. No	2. Yes but metal contamination is one of factors of concern	3. Not applied	1. Direct collection of natural organisms	5. Not applied			2006-2010	Nutrients, eutrophic response, and fish anomalies in the Little Miami River, Ohio	Evans, Rebecca L.; Miller, Michael C.	OHIO JOURNAL OF SCIENCE	2006	106	4	146	155
1021	1. Periphyton	2. No	1. Yes	1. Metals of our concern	2. Use of colonization tiles/trays	5. Not applied			2006-2010	The role of dissolved organic matter in accrual of periphytic biomass in a subalpine stream, Colorado Front Range	Toetz, Dale; Payton, Mark	JOURNAL OF FRESHWATER ECOLOGY	2006	21	4	613	620		10.1080/02705060.2006.9664122
1022	1. Periphyton	2. No	2. Yes but metal contamination is one of factors of concern	1. Metals of our concern	2. Use of colonization tiles/trays	5. Not applied			2006-2010	Dynamics of diatom colonization process in some rivers influenced by urban pollution (Hanoi, Vietnam)	Thi Thuy Duong; Feurtet-Mazel, Agnes; Coste, Michel; Dinh Kim, Dang; Boudou, Alain	ECOLOGICAL INDICATORS	2007	7	4	839	851		10.1016/j.ecolind.2006.10.003
1023	1. Periphyton	2. No	3. Not applied	1. Metals of our concern	2. Use of colonization tiles/trays	5. Not applied			2006-2010	Dynamics of benthic diatom colonization in a cadmium/zinc-polluted river (Riou-Mort, France)	Morin, Soizic; Vivas-Nogues, Maria; Duong, Thi Thuy; Boudou, Alain; Coste, Michel; Delmas, Francois	FUNDAMENTAL AND APPLIED LIMNOLOGY	2007	168	2	179	187		10.1127/1863-9135/2007/0168-0179
1024	1. Periphyton	1. Yes	1. Yes	1. Metals of our concern	1. Direct collection of natural organisms	5. Not applied	Portugal	Europe	2006-2010	The role of two acidophilic algae as ecological indicators of acid mine drainage sites	Valente, T. M.; Gomes, C. L.	JOURNAL OF IBERIAN GEOLOGY	2007	33	2	283	294
1025	1. Periphyton	1. Yes	1. Yes	1. Metals of our concern	1. Direct collection of natural organisms	5. Not applied	USA	North America	2006-2010	Diatom species composition and ecology of the Animas River Watershed, Colorado, USA	Sgro, Gerald V.; Poole, John B.; Johansen, Jeffery R.	WESTERN NORTH AMERICAN NATURALIST	2007	67	4	510	519		10.3398/1527-0904(2007)67[510:DSCAEO]2.0.CO;2
1026	1. Periphyton	2. No	3. Not applied	1. Metals of our concern	2. Use of colonization tiles/trays	5. Not applied			2006-2010	Long-term survey of heavy-metal pollution, biofilm contamination and diatom community structure in the Riou Mort watershed, South-West France	Morin, S.; Duong, T. T.; Dabrin, A.; Coynel, A.; Herlory, O.; Baudrimont, M.; Delmas, F.; Durrieu, G.; Schaefer, J.; Winterton, P.; Blanc, G.; Coste, M.	ENVIRONMENTAL POLLUTION	2008	151	3	532	542		10.1016/j.envpol.2007.04.023
1027	1. Periphyton	2. No	3. Not applied	1. Metals of our concern	2. Use of colonization tiles/trays	5. Not applied			2006-2010	Seasonal effects of cadmium accumulation in periphytic diatom communities of freshwater biofilms	Duong, Thi Thuy; Morin, Soizic; Herlory, Olivier; Feurtet-Mazel, Agnes; Coste, Michel; Boudou, Alain	AQUATIC TOXICOLOGY	2008	90	1	19	28		10.1016/j.aquatox.2008.07.012
1028	1. Periphyton	1. Yes	1. Yes	1. Metals of our concern	1. Direct collection of natural organisms	5. Not applied	New Zealand	Oceania	2006-2010	Periphyton communities in New Zealand streams impacted by acid mine drainage	Bray, Jonathan P.; Broady, Paul A.; Niyogi, Dev K.; Harding, Jon S.	MARINE AND FRESHWATER RESEARCH	2008	59	12	1084	1091		10.1071/MF08146
1029	1. Periphyton	1. Yes	1. Yes	1. Metals of our concern	1. Direct collection of natural organisms	5. Not applied	Korea	Asia	2006-2010	The effects of effluent from a closed mine and treated sewage on epilithic diatom communities in a Korean stream	Kim, Yeoun Suk; Choi, Jae Sin; Kim, Jin Hee; Kim, Sook Chan; Park, Jung Won; Kim, Han Soon	NOVA HEDWIGIA	2008	86	3-4	507	524		10.1127/0029-5035/2008/0086-0507
1030	1. Periphyton	1. Yes	1. Yes	1. Metals of our concern	1. Direct collection of natural organisms	5. Not applied	Portugal	Europe	2006-2010	Phytoassessment of acid mine drainage: Lemna gibba bioassay and diatom community structure	Gerhardt, A.; de Bisthoven, L. Janssens; Guhr, K.; Soares, A. M. V. M.; Pereira, M. J.	ECOTOXICOLOGY	2008	17	1	47	58		10.1007/s10646-007-0175-8
468	1. Periphyton	2. No	2. Yes but metal contamination is one of factors of concern	1. Metals of our concern	1. Direct collection of natural organisms	5. Not applied			2006-2010	Morphological abnormalities of diatom silica walls in relation to heavy metal contamination and artificial growth conditions	Falasco, Elisa; Bona, Francesca; Ginepro, Marco; Hlubikova, Dasa; Hoffmann, Lucien; Ector, Luc	WATER SA	2009	35	5	595	606
1031	1. Periphyton	1. Yes	1. Yes	1. Metals of our concern	1. Direct collection of natural organisms	5. Not applied	Spain	Europe	2006-2010	Biomonitoring acidic drainage impact in a complex setting using periphyton	de la Pena, Santiago; Barreiro, Rodolfo	ENVIRONMENTAL MONITORING AND ASSESSMENT	2009	150	1-4	351	363		10.1007/s10661-008-0235-4
1032	1. Periphyton	2. No	3. Not applied	3. Not applied	3. Transplantation	5. Not applied			2006-2010	Assessing the disturbance caused by an industrial discharge using field transfer of epipelic biofilm	Maria Victoria, Sierra; Gomez, Nora	SCIENCE OF THE TOTAL ENVIRONMENT	2010	408	13	2696	2705		10.1016/j.scitotenv.2010.03.020
1033	1. Periphyton	2. No	2. Yes but metal contamination is one of factors of concern	1. Metals of our concern	4. Not applied	5. Not applied			2006-2010	Algal communities of the Hadera River (Israel) under dramatic niche changes	Barinova, Sophia S.; Tavassi, Moti; Nevo, Eviatar	CENTRAL EUROPEAN JOURNAL OF BIOLOGY	2010	5	4	507	521		10.2478/s11535-010-0033-1
1034	1. Periphyton	1. Yes	1. Yes	1. Metals of our concern	1. Direct collection of natural organisms	5. Not applied	USA	North America	2006-2010	Development of a diatom index of biotic integrity for acid mine drainage impacted streams	Zalack, Jason T.; Smucker, Nathan J.; Vis, Morgan L.	ECOLOGICAL INDICATORS	2010	10	2	287	295		10.1016/j.ecolind.2009.06.003
1035	1. Periphyton	1. Yes	1. Yes	1. Metals of our concern	1. Direct collection of natural organisms	5. Not applied	Russia	Europe	2006-2010	Seasonal variations of metal concentrations in periphyton and taxonomic composition of the algal community at a Yenisei River littoral site	Anishchenko, Olesya V.; Gladyshev, Michail I.; Kravchuk, Elena S.; Ivanova, Elena A.; Gribovskaya, Iliada V.; Sushchik, Nadezhda N.	CENTRAL EUROPEAN JOURNAL OF BIOLOGY	2010	5	1	125	134		10.2478/s11535-009-0060-y
632	1. Periphyton	2. No	2. Yes but metal contamination is one of factors of concern	3. Not applied	1. Direct collection of natural organisms	5. Not applied			2011-2015	Application of algae in biomonitoring and phytoextraction of heavy metals contamination in urban stream water	Sekabira, K.; Origa, H. Oryem; Basamba, T. A.; Mutumba, G.; Kakudidi, E.	INTERNATIONAL JOURNAL OF ENVIRONMENTAL SCIENCE AND TECHNOLOGY	2011	8	1	115	128		10.1007/BF03326201
1036	1. Periphyton	2. No	2. Yes but metal contamination is one of factors of concern	1. Metals of our concern	2. Use of colonization tiles/trays	5. Not applied			2011-2015	The Effects of Substrate Type on Diatom-Based Multivariate Water Quality Assessment in a Tropical River (Monjolinho), Sao Carlos, SP, Brazil	Bere, Taurai; Tundisi, Jose Galizia	WATER AIR AND SOIL POLLUTION	2011	216	1-4	391	409		10.1007/s11270-010-0540-8
1037	1. Periphyton	2. No	2. Yes but metal contamination is one of factors of concern	1. Metals of our concern	4. Not applied	5. Not applied			2011-2015	Characteristics of the phytoplankton community and bioaccumulation of heavy metals during algal blooms in Xiangjiang River (Hunan, China)	Li Jie; Peng FuLi; Ding DongBo; Zhang ShuBing; Li DeLiang; Zhang Ting	SCIENCE CHINA-LIFE SCIENCES	2011	54	10	931	938		10.1007/s11427-011-4222-6
1038	1. Periphyton	2. No	1. Yes	1. Metals of our concern	3. Transplantation	5. Not applied			2011-2015	In situ spatio-temporal changes in pollution-induced community tolerance to zinc in autotrophic and heterotrophic biofilm communities	Tlili, Ahmed; Corcoll, Natalia; Bonet, Berta; Morin, Soizic; Montuelle, Bernard; Berard, Annette; Guasch, Helena	ECOTOXICOLOGY	2011	20	8	1823	1839		10.1007/s10646-011-0721-2
1039	1. Periphyton	2. No	3. Not applied	1. Metals of our concern	2. Use of colonization tiles/trays	5. Not applied			2011-2015	The effect of metals accumulated in reed (Phragmites australis) on the structure of periphyton	Obolewski, Krystian; Skorbilowicz, Elzbieta; Skorbilowicz, Miroslaw; Glinska-Lewczuk, Katarzyna; Astel, Aleksander Maria; Strzelczak, Agnieszka	ECOTOXICOLOGY AND ENVIRONMENTAL SAFETY	2011	74	4	558	568		10.1016/j.ecoenv.2011.01.024
1040	1. Periphyton	1. Yes	1. Yes	1. Metals of our concern	1. Direct collection of natural organisms	5. Not applied	Portugal	Europe	2011-2015	Environmental impact of mining activities in the Lousal area (Portugal): Chemical and diatom characterization of metal-contaminated stream sediments and surface water of Corona stream	Luis, Ana Teresa; Teixeira, Paula; Pinheiro Almeida, Salome Fernandes; Matos, Joao Xavier; da Silva, Eduardo Ferreira	SCIENCE OF THE TOTAL ENVIRONMENT	2011	409	20	4312	4325		10.1016/j.scitotenv.2011.06.052
1041	1. Periphyton	1. Yes	1. Yes	1. Metals of our concern	1. Direct collection of natural organisms	5. Not applied	USA	North America	2011-2015	Acid mine drainage affects the development and function of epilithic biofilms in streams	Smucker, Nathan J.; Vis, Morgan L.	JOURNAL OF THE NORTH AMERICAN BENTHOLOGICAL SOCIETY	2011	30	3	728	738		10.1899/10-139.1
1042	1. Periphyton	1. Yes	1. Yes	1. Metals of our concern	1. Direct collection of natural organisms	5. Not applied	USA	North America	2011-2015	Benthic Diatoms and Heavy Metals in East Foundry Cove and Constitution Marsh, NY, Post Superfund Restoration	Hallihan, Betsey H.; Roeder, Donald R.	NORTHEASTERN NATURALIST	2011	18	1	61	72		10.1656/045.018.0106
656	1. Periphyton	2. No	2. Yes but metal contamination is one of factors of concern	3. Not applied	2. Use of colonization tiles/trays	5. Not applied			2011-2015	Responses and structural recovery of periphytic diatom communities after short-term disturbance in some rivers (Hanoi, Vietnam)	Thi Thuy Duong; Coste, Michel; Feurtet-Mazel, Agnes; Dinh Kim Dang; Cuong Tu Ho; Thi Phuong Quynh Le	JOURNAL OF APPLIED PHYCOLOGY	2012	24	5	1053	1065		10.1007/s10811-011-9733-9
1043	1. Periphyton	2. No	2. Yes but metal contamination is one of factors of concern	1. Metals of our concern	4. Not applied	5. Not applied			2011-2015	Developing a diatom monitoring network in an urban river-basin: initial assessment and site selection	Juettner, Ingrid; Chimonides, P. James; Ormerod, Steve J.	HYDROBIOLOGIA	2012	695	1	137	151		10.1007/s10750-012-1123-z
1044	1. Periphyton	2. No	1. Yes	1. Metals of our concern	2. Use of colonization tiles/trays	5. Not applied			2011-2015	A mine of information: Benthic algal communities as biomonitors of metal contamination from abandoned tailings	Lavoie, Isabelle; Lavoie, Michel; Fortin, Claude	SCIENCE OF THE TOTAL ENVIRONMENT	2012	425		231	241		10.1016/j.scitotenv.2012.02.057
1045	1. Periphyton	2. No	3. Not applied	1. Metals of our concern	2. Use of colonization tiles/trays	5. Not applied			2011-2015	Remediation of a watershed contaminated by heavy metals: A 2-year field biomonitoring of periphytic biofilms	Arini, Adeline; Feurtet-Mazel, Agnes; Morin, Soizic; Maury-Brachet, Regine; Coste, Michel; Delmas, Francois	SCIENCE OF THE TOTAL ENVIRONMENT	2012	425		242	253		10.1016/j.scitotenv.2012.02.067
1046	1. Periphyton	1. Yes	1. Yes	4. Not available	1. Direct collection of natural organisms	5. Not applied	France	Europe	2011-2015	Influence of small-scale gold mining on French Guiana streams: Are diatom assemblages valid disturbance sensors?	Tudesque, Loic; Grenouillet, Gael; Gevrey, Muriel; Khazraie, Karnran; Brosse, Sebastien	ECOLOGICAL INDICATORS	2012	14	1	100	106		10.1016/j.ecolind.2011.07.018
1047	1. Periphyton	2. No	3. Not applied	1. Metals of our concern	2. Use of colonization tiles/trays	5. Not applied			2011-2015	Recovery potential of periphytic biofilms translocated in artificial streams after industrial contamination (Cd and Zn)	Arini, Adeline; Feurtet-Mazel, Agnes; Maury-Brachet, Regine; Pokrovsky, Oleg S.; Coste, Michel; Delmas, Francois	ECOTOXICOLOGY	2012	21	5	1403	1414		10.1007/s10646-012-0894-3
1048	1. Periphyton	2. No	2. Yes but metal contamination is one of factors of concern	1. Metals of our concern	2. Use of colonization tiles/trays	5. Not applied			2011-2015	Diffuse urban pollution increases metal tolerance of natural heterotrophic biofilms	Fechner, Lise C.; Gourlay-France, Catherine; Bourgeault, Adeline; Tusseau-Vuillemin, Marie-Helene	ENVIRONMENTAL POLLUTION	2012	162		311	318		10.1016/j.envpol.2011.11.033
1049	1. Periphyton	2. No	1. Yes	1. Metals of our concern	2. Use of colonization tiles/trays	5. Not applied			2011-2015	Field translocation of diatom biofilms impacted by Cd and Zn to assess decontamination and community restructuring capacities	Arini, Adeline; Feurtet-Mazel, Agnes; Maury-Brachet, Regine; Coste, Michel; Delmas, Francois	ECOLOGICAL INDICATORS	2012	18		520	531		10.1016/j.ecolind.2012.01.005
1050	1. Periphyton	2. No	1. Yes	1. Metals of our concern	3. Transplantation	5. Not applied			2011-2015	The effect of metals on photosynthesis processes and diatom metrics of biofilm from a metal-contaminated river: A translocation experiment	Corcoll, Natalia; Bonet, Berta; Morin, Soizic; Tlili, Ahmed; Leira, Manel; Guasch, Helena	ECOLOGICAL INDICATORS	2012	18		620	631		10.1016/j.ecolind.2012.01.026
1051	1. Periphyton	2. No	2. Yes but metal contamination is one of factors of concern	1. Metals of our concern	1. Direct collection of natural organisms	5. Not applied			2011-2015	Effect of periphyton community structure on heavy metal accumulation in mystery snail (Cipangopaludina chinensis): A case study of the Bai River, China	Cui, Jingguo; Shan, Baoqing; Tang, Wenzhong	JOURNAL OF ENVIRONMENTAL SCIENCES	2012	24	10	1723	1730		10.1016/S1001-0742(11)60976-5
1052	1. Periphyton	1. Yes	1. Yes	1. Metals of our concern	1. Direct collection of natural organisms	5. Not applied	USA	North America	2011-2015	Epilithic Community Metabolism as an Indicator of Impact and Recovery in Streams Affected by Acid Mine Drainage	DeNicola, Dean M.; Layton, Lee; Czapski, Tiffaney R.	ENVIRONMENTAL MANAGEMENT	2012	50	6	1035	1046		10.1007/s00267-012-9936-0
1053	1. Periphyton	2. No	1. Yes	1. Metals of our concern	2. Use of colonization tiles/trays	5. Not applied			2011-2015	Use of diatom assemblages as biomonitor of the impact of treated uranium mining effluent discharge on a stream: case study of the Ritord watershed (Center-West France)	Herlory, Olivier; Bonzom, Jean-Marc; Gilbin, Rodolphe; Frelon, Sandrine; Fayolle, Stephanie; Delmas, Francois; Coste, Michel	ECOTOXICOLOGY	2013	22	8	1186	1199		10.1007/s10646-013-1106-5
1054	1. Periphyton	1. Yes	1. Yes	1. Metals of our concern	1. Direct collection of natural organisms	5. Not applied	Spain	Europe	2011-2015	Seasonal changes in antioxidant enzyme activities of freshwater biofilms in a metal polluted Mediterranean stream	Bonet, Berta; Corcoll, Natalia; Acuna, Vicenc; Sigg, Laura; Behra, Renata; Guasch, Helena	SCIENCE OF THE TOTAL ENVIRONMENT	2013	444		60	72		10.1016/j.scitotenv.2012.11.036
1055	1. Periphyton	1. Yes	1. Yes	1. Metals of our concern	1. Direct collection of natural organisms	5. Not applied	Austria	Europe	2011-2015	Metal contamination and retention of the former mining site Schwarzwand (Salzburg, Austria)	Adlassnig, W.; Sassmann, S.; Lendl, T.; Wernitznig, S.; Hofhansl, F.; Lang, I.; Lichtscheidl, I. K.	APPLIED GEOCHEMISTRY	2013	35		196	206		10.1016/j.apgeochem.2013.04.012
1056	1. Periphyton	1. Yes	1. Yes	1. Metals of our concern	1. Direct collection of natural organisms	5. Not applied	Portugal	Europe	2011-2015	Photosynthetic activity and ecology of benthic diatom communities from streams affected by Acid Mine Drainage (AMD) in pyritic mines	Luis, A. T.; Coelho, H.; Almeida, S. F. P.; da Silva, E. Ferreira; Serodio, J.	FUNDAMENTAL AND APPLIED LIMNOLOGY	2013	182	1	47	59		10.1127/1863-9135/2013/0370
1057	1. Periphyton	1. Yes	1. Yes	1. Metals of our concern	1. Direct collection of natural organisms	5. Not applied	Portugal	Europe	2011-2015	Benthic diatom communities in streams from zinc mining areas in continental Canada) and Mediterranean climates Portugal)	Luis, Ana T.; Alexander, Alexa C.; Almeida, Salome F. P.; da Silva, Eduardo Ferreira; Culp, Joseph M.	WATER QUALITY RESEARCH JOURNAL OF CANADA	2013	48	2	180	191		10.2166/wqrjc.2013.043
1058	1. Periphyton	1. Yes	1. Yes	1. Metals of our concern	1. Direct collection of natural organisms	5. Not applied	Canada	North America	2011-2015	Evaluating the use of algal pigments to assess the biological condition of streams	Thomas, Kathryn E.; Hall, Roland I.; Scrimgeour, Garry J.	ENVIRONMENTAL MONITORING AND ASSESSMENT	2013	185	9	7895	7913		10.1007/s10661-013-3143-1
1059	1. Periphyton	1. Yes	1. Yes	1. Metals of our concern	1. Direct collection of natural organisms	5. Not applied	South Africa	Africa	2011-2015	An ecotoxicological screening tool to prioritise acid mine drainage impacted streams for future restoration	Oberholster, P. J.; Genthe, B.; Hobbs, P.; Cheng, P. H.; de Klerk, A. R.; Botha, A. -M.	ENVIRONMENTAL POLLUTION	2013	176		244	253		10.1016/j.envpol.2013.01.010
1060	1. Periphyton	1. Yes	1. Yes	1. Metals of our concern	1. Direct collection of natural organisms	5. Not applied	New Zealand	Oceania	2011-2015	Diatom community response to an acid mine drainage gradient	Schowe, Kate A.; Harding, Jon S.; Broady, Paul A.	HYDROBIOLOGIA	2013	705	1	147	158		10.1007/s10750-012-1391-7
1061	1. Periphyton	2. No	3. Not applied	1. Metals of our concern	2. Use of colonization tiles/trays	5. Not applied			2011-2015	Linking community tolerance and structure with low metallic contamination: A field study on 13 biofilms sampled across the Seine river basin	Fechner, Lise C.; Gourlay-France, Catherine; Tusseau-Vuillemin, Marie-Helene	WATER RESEARCH	2014	51		152	162		10.1016/j.watres.2013.12.002
1062	1. Periphyton	2. No	2. Yes but metal contamination is one of factors of concern	1. Metals of our concern	4. Not applied	5. Not applied			2011-2015	Ecological preferences of benthic diatoms in a tropical river system in Sao Carlos-SP, Brazil	Bere, Taurai	TROPICAL ECOLOGY	2014	55	1	47	61
1063	1. Periphyton	2. No	2. Yes but metal contamination is one of factors of concern	1. Metals of our concern	4. Not applied	5. Not applied			2011-2015	Diatom communities in streams draining urban areas: community structure in relation to environmental variables	Bere, Taurai; Mangadze, Tinotenda	TROPICAL ECOLOGY	2014	55	2	271	281
1064	1. Periphyton	2. No	1. Yes	1. Metals of our concern	2. Use of colonization tiles/trays	5. Not applied			2011-2015	Diatom responses to zinc contamination along a Mediterranean river	Morin, Soizic; Corcoll, Natalia; Bonet, Berta; Tlili, Ahmed; Guasch, Helena	PLANT ECOLOGY AND EVOLUTION	2014	147	3	325	332		10.5091/plecevo.2014.986
1065	1. Periphyton	1. Yes	1. Yes	1. Metals of our concern	1. Direct collection of natural organisms	5. Not applied	New Zealand	Oceania	2011-2015	Development of two diatom-based indices: a biotic and a multimetric index for assessing mine impacts in New Zealand streams	Schowe, K. A.; Harding, J. S.	NEW ZEALAND JOURNAL OF MARINE AND FRESHWATER RESEARCH	2014	48	2	163	176		10.1080/00288330.2013.852113
1066	1. Periphyton	1. Yes	1. Yes	1. Metals of our concern	1. Direct collection of natural organisms	5. Not applied	UK	Europe	2011-2015	Spatial and temporal influences of in-stream factors on the chemistry and epilithic biomasses of upland stream metal deposits	Macintosh, Katrina Ann; Griffiths, David	AQUATIC SCIENCES	2014	76	3	331	338		10.1007/s00027-014-0338-7
1067	1. Periphyton	2. No	2. Yes but metal contamination is one of factors of concern	4. Not available	4. Not applied	5. Not applied			2011-2015	Cumulative Stressors Trigger Increased Vulnerability of Diatom Communities to Additional Disturbances	Morin, Soizic; Bonet, Berta; Corcoll, Natalia; Guasch, Helena; Bottin, Marius; Coste, Michel	MICROBIAL ECOLOGY	2015	70	3	585	595		10.1007/s00248-015-0602-y
1068	1. Periphyton	2. No	2. Yes but metal contamination is one of factors of concern	1. Metals of our concern	4. Not applied	5. Not applied			2011-2015	Impact of an urban multi-metal contamination gradient: Metal bioaccumulation and tolerance of river biofilms collected in different seasons	Fabure, Juliette; Dufour, Marine; Autret, Armelle; Uher, Emmanuelle; Fechner, Lise C.	AQUATIC TOXICOLOGY	2015	159		276	289		10.1016/j.aquatox.2014.12.014
1069	1. Periphyton	2. No	2. Yes but metal contamination is one of factors of concern	3. Not applied	4. Not applied	5. Not applied			2011-2015	Relationship between the elemental composition of stream biofilms and water chemistry-a catchment approach	Kamjunke, Norbert; Mages, Margarete; Buettner, Olaf; Marcus, Hanna; Weitere, Markus	ENVIRONMENTAL MONITORING AND ASSESSMENT	2015	187	7			432	10.1007/s10661-015-4664-6
1070	1. Periphyton	1. Yes	1. Yes	1. Metals of our concern	1. Direct collection of natural organisms	5. Not applied	China	Asia	2011-2015	DEVELOPMENT AND TESTING OF A DIATOM-BASED INDEX OF BIOTIC INTEGRITY FOR RIVER ECOSYSTEMS IMPACTED BY ACID MINE DRAINAGE IN GAOLAN RIVER, CHINA	Dong, Xiaoyu; Jia, Xinghuan; Jiang, Wanxiang; Wu, Naicheng; Tan, Tao; Cai, Qinghua	FRESENIUS ENVIRONMENTAL BULLETIN	2015	24	11C	4114	4124
1072	1. Periphyton	1. Yes	1. Yes	1. Metals of our concern	1. Direct collection of natural organisms	5. Not applied	Romania	Europe	2011-2015	STUDY OF ALGAL COMMUNITIES IN HIGHLY ACIDIC WATERS FROM ARIES RIVER BASIN	Corches, M. T.; Pupa, M.; Dimen, L.	JOURNAL OF ENVIRONMENTAL PROTECTION AND ECOLOGY	2015	16	3	868	873
1073	1. Periphyton	1. Yes	1. Yes	1. Metals of our concern	1. Direct collection of natural organisms	5. Not applied	USA	North America	2011-2015	NUTRIENT LIMITATION OF ALGAL PERIPHYTON IN STREAMS ALONG AN ACID MINE DRAINAGE GRADIENT	DeNicola, Dean M.; Lellock, Amber J.	JOURNAL OF PHYCOLOGY	2015	51	4	739	749		10.1111/jpy.12315
1077	2. Macroinvertebrates	1. Yes	1. Yes	1. Metals of our concern	1. Direct collection of natural organisms	1. Aquatic insects	Germany	Europe	1991-1995	HEAVY-METAL ACCUMULATION BY BAETIS-RHODANI AND MACROBENTHIC COMMUNITY STRUCTURE IN RUNNING WATERS OF THE NHARZ MOUNTAINS (LOWER SAXONY FRG) [EPHEMEROPTERA, BAETIDAE]	REHFELDT, G; SOCHTIG, W	ENTOMOLOGIA GENERALIS	1991	16	1	31	37
1078	2. Macroinvertebrates	1. Yes	1. Yes	1. Metals of our concern	1. Direct collection of natural organisms	1. Aquatic insects	USA	North America	1991-1995	EFFECTS OF INCREASING ZINC LEVELS AND HABITAT DEGRADATION ON MACROINVERTEBRATE COMMUNITIES IN 3 NORTH IDAHO STREAMS	HOILAND, WK; RABE, FW	JOURNAL OF FRESHWATER ECOLOGY	1992	7	4	373	380		10.1080/02705060.1992.9664707
1079	2. Macroinvertebrates	1. Yes	1. Yes	1. Metals of our concern	1. Direct collection of natural organisms	1. Aquatic insects	USA	North America	1991-1995	SELECTION OF THE MAYFLY RITHROGENA-HAGENI AS AN INDICATOR OF METAL POLLUTION IN THE UPPER ARKANSAS RIVER	NELSON, SM; ROLINE, RA	JOURNAL OF FRESHWATER ECOLOGY	1993	8	2	111	119		10.1080/02705060.1993.9664840
1080	2. Macroinvertebrates	1. Yes	1. Yes	1. Metals of our concern	1. Direct collection of natural organisms	1. Aquatic insects	USA	North America	1991-1995	USE OF HYPORHEIC SAMPLERS IN ASSESSING MINE DRAINAGE IMPACTS	NELSON, SM; ROLINE, RA; MONTANO, AM	JOURNAL OF FRESHWATER ECOLOGY	1993	8	2	103	110		10.1080/02705060.1993.9664839
1081	2. Macroinvertebrates	1. Yes	1. Yes	1. Metals of our concern	1. Direct collection of natural organisms	1. Aquatic insects	USA	North America	1991-1995	USE OF BENTHIC INVERTEBRATE COMMUNITY STRUCTURE AND THE SEDIMENT QUALITY TRIAD TO EVALUATE METAL-CONTAMINATED SEDIMENT IN THE UPPER CLARK-FORK RIVER, MONTANA	CANFIELD, TJ; KEMBLE, NE; BRUMBAUGH, WG; DWYER, FJ; INGERSOLL, CG; FAIRCHILD, JF	ENVIRONMENTAL TOXICOLOGY AND CHEMISTRY	1994	13	12	1999	2012		10.1897/1552-8618(1994)13[1999:UOBICS]2.0.CO;2
1082	2. Macroinvertebrates	1. Yes	1. Yes	1. Metals of our concern	1. Direct collection of natural organisms	1. Aquatic insects	USA	North America	1991-1995	RECOVERY OF MACROINVERTEBRATE COMMUNITIES FROM METAL POLLUTION IN THE SOUTH-FORK AND MAINSTEM OF THE COEUR-DALENE RIVER, IDAHO	HOILAND, WK; RABE, FW; BIGGAM, RC	WATER ENVIRONMENT RESEARCH	1994	66	1	84	88		10.2175/WER.66.1.11
1083	2. Macroinvertebrates	2. No	2. Yes but metal contamination is one of factors of concern	1. Metals of our concern	1. Direct collection of natural organisms	1. Aquatic insects			1991-1995	INVERTEBRATE COMMUNITY RESPONSES TO PHYSICAL AND CHEMICAL FACTORS AT THE RIVER AQUIFER INTERACTION ZONE .1. UPSTREAM FROM THE CITY OF LYON	PLENET, S; GIBERT, J	ARCHIV FUR HYDROBIOLOGIE	1994	132	2	165	189
1084	2. Macroinvertebrates	2. No	2. Yes but metal contamination is one of factors of concern	1. Metals of our concern	1. Direct collection of natural organisms	1. Aquatic insects			1991-1995	IMPACT OF HEAVY-METALS ON BENTHIC OLIGOCHAETE COMMUNITIES IN THE RIVER ILL AND ITS TRIBUTARIES	ROSSO, A; LAFONT, M; EXINGER, A	WATER SCIENCE AND TECHNOLOGY	1994	29	3	241	248
1085	2. Macroinvertebrates	2. No	1. Yes	2. Other metals	1. Direct collection of natural organisms	1. Aquatic insects	Canada		1991-1995	EFFECTS OF DRAINAGE FROM A MOLYBDENUM MINE AND MILL ON STREAM MACROINVERTEBRATE COMMUNITIES	WHITING, ER; MATHIEU, S; PARKER, DW	JOURNAL OF FRESHWATER ECOLOGY	1994	9	4	299	311		10.1080/02705060.1994.9664900
1086	2. Macroinvertebrates	1. Yes	1. Yes	1. Metals of our concern	1. Direct collection of natural organisms	1. Aquatic insects	USA	North America	1991-1995	BENTHIC INVERTEBRATE COMMUNITY RESPONSES TO HEAVY-METALS IN THE UPPER ARKANSAS RIVER BASIN, COLORADO	CLEMENTS, WH	JOURNAL OF THE NORTH AMERICAN BENTHOLOGICAL SOCIETY	1994	13	1	30	44		10.2307/1467263
1087	2. Macroinvertebrates	1. Yes	1. Yes	1. Metals of our concern	1. Direct collection of natural organisms	1. Aquatic insects	USA	North America	1991-1995	INTEGRATED LABORATORY AND FIELD APPROACH FOR ASSESSING IMPACTS OF HEAVY-METALS AT THE ARKANSAS RIVER, COLORADO	CLEMENTS, WH; KIFFNEY, PM	ENVIRONMENTAL TOXICOLOGY AND CHEMISTRY	1994	13	3	397	404		10.1897/1552-8618(1994)13[397:ILAFAF]2.0.CO;2
1088	2. Macroinvertebrates	1. Yes	1. Yes	1. Metals of our concern	1. Direct collection of natural organisms	1. Aquatic insects	UK	Europe	1991-1995	RELATIONSHIPS BETWEEN MACROINVERTEBRATE COMMUNITIES AND ENVIRONMENTAL VARIABLES IN METAL-CONTAMINATED STREAMS IN SOUTH-WEST ENGLAND	GOWER, AM; MYERS, G; KENT, M; FOULKES, ME	FRESHWATER BIOLOGY	1994	32	1	199	221		10.1111/j.1365-2427.1994.tb00877.x
1089	2. Macroinvertebrates	2. No	2. Yes but metal contamination is one of factors of concern	1. Metals of our concern	4. Not applied	1. Aquatic insects			1991-1995	CORRELATIONS OF WATER-QUALITY, SEDIMENTS AND BENTHIC INVERTEBRATES IN ELL-REN RIVER, TAIWAN	YU, KC; HO, ST; CHANG, JK; LAI, SD; WANG, CH	WATER SCIENCE AND TECHNOLOGY	1994	30	10	207	212
1090	2. Macroinvertebrates	1. Yes	1. Yes	1. Metals of our concern	1. Direct collection of natural organisms	1. Aquatic insects	USA	North America	1991-1995	THE INFLUENCE OF ELEVATION ON BENTHIC COMMUNITY RESPONSES TO HEAVY-METALS IN ROCKY-MOUNTAIN STREAMS	CLEMENTS, WH; KIFFNEY, PM	CANADIAN JOURNAL OF FISHERIES AND AQUATIC SCIENCES	1995	52	9	1966	1977		10.1139/f95-788
1091	2. Macroinvertebrates	1. Yes	1. Yes	1. Metals of our concern	1. Direct collection of natural organisms	1. Aquatic insects	USA	North America	1991-1995	RELATIONS BETWEEN BENTHIC COMMUNITY STRUCTURE AND METALS CONCENTRATIONS IN AQUATIC MACROINVERTEBRATES - CLARK-FORK MONTANA	POULTON, BC; MONDA, DP; WOODWARD, DF; WILDHABER, ML; BRUMBAUGH, WG	JOURNAL OF FRESHWATER ECOLOGY	1995	10	3	277	293		10.1080/02705060.1995.9663447
1092	2. Macroinvertebrates	2. No	2. Yes but metal contamination is one of factors of concern	3. Not applied	4. Not applied	5. Not applied			1991-1995	AN INTEGRATED APPROACH TO THE ASSESSMENT OF THE ENVIRONMENTAL-QUALITY OF THE TIBER RIVER IN THE URBAN AREA OF ROME - A MUTAGENESIS ASSAY (MICRONUCLEUS TEST) AND AN ANALYSIS OF MACROBENTHIC COMMUNITY STRUCTURE	RIZZONI, M; GUSTAVINO, B; FERRARI, C; GATTI, LG; FANO, EA	SCIENCE OF THE TOTAL ENVIRONMENT	1995	162	2-3	127	137		10.1016/0048-9697(95)04444-6
1093	2. Macroinvertebrates	1. Yes	1. Yes	1. Metals of our concern	1. Direct collection of natural organisms	1. Aquatic insects	USA	North America	1991-1995	INTEGRATED ASSESSMENT OF METALS CONTAMINATION IN A LOTIC SYSTEM USING WATER CHEMISTRY, TRANSPLANTED BRYOPHYTES, AND MACROINVERTEBRATES	NELSON, SM; CAMPBELL, SG	JOURNAL OF FRESHWATER ECOLOGY	1995	10	4	409	420		10.1080/02705060.1995.9663464
1094	2. Macroinvertebrates	2. No	2. Yes but metal contamination is one of factors of concern	3. Not applied	1. Direct collection of natural organisms	1. Aquatic insects			1996-2000	Assessing contamination in Great Lakes sediments using benthic invertebrate communities and the sediment quality triad approach	Canfield, TJ; Dwyer, FJ; Fairchild, JF; Haverland, PS; Ingersoll, CG; Kemble, NE; Mount, DR; LaPoint, TW; Burton, GA; Swift, MC	JOURNAL OF GREAT LAKES RESEARCH	1996	22	3	565	583		10.1016/S0380-1330(96)70981-4
1095	2. Macroinvertebrates	1. Yes	1. Yes	1. Metals of our concern	1. Direct collection of natural organisms	1. Aquatic insects	USA	North America	1996-2000	Recovery of a stream macroinvertebrate community from mine drainage disturbance	Nelson, SM; Roline, RA	HYDROBIOLOGIA	1996	339	1-3	73	84		10.1007/BF00008915
1096	2. Macroinvertebrates	2. No	2. Yes but metal contamination is one of factors of concern	3. Not applied	1. Direct collection of natural organisms	1. Aquatic insects			1996-2000	Assessment of sediment quality in dredged and undredged areas of the Trenton Channel of the Detroit River, Michigan USA, using the sediment quality triad	Besser, JM; Giesy, JP; Kubitz, JA; Verbrugge, DA; Coon, TG; Braselton, WE	JOURNAL OF GREAT LAKES RESEARCH	1996	22	3	683	696		10.1016/S0380-1330(96)70989-9
1097	2. Macroinvertebrates	2. No	2. Yes but metal contamination is one of factors of concern	3. Not applied	2. Use of colonization tiles/trays	5. Not applied			1996-2000	Benthic macroinvertebrate communities of the Canal a Grand Gabarit, Aa river, and the canalized Aa River in the north of France	Grumiaux, F; DhainautCourtois, N	JOURNAL OF FRESHWATER ECOLOGY	1996	11	2	131	138		10.1080/02705060.1996.9663471
1098	2. Macroinvertebrates	1. Yes	1. Yes	1. Metals of our concern	1. Direct collection of natural organisms	1. Aquatic insects	New Zealand	Oceania	1996-2000	Benthic faunas of streams of low pH but contrasting water chemistry in New Zealand	Winterbourn, MJ; McDiffett, WF	HYDROBIOLOGIA	1996	341	2	101	111		10.1007/BF00018114
1099	2. Macroinvertebrates	2. No	2. Yes but metal contamination is one of factors of concern	1. Metals of our concern	4. Not applied	1. Aquatic insects			1996-2000	Invertebrate community responses to physical and chemical factors at the river aquifer interaction zone .2. Downstream from the city of Lyon	Plenet, S; Hugueny, H; Gibert, J	ARCHIV FUR HYDROBIOLOGIE	1996	136	1	65	88
87	2. Macroinvertebrates	2. No	2. Yes but metal contamination is one of factors of concern	1. Metals of our concern	1. Direct collection of natural organisms	1. Aquatic insects			1996-2000	Correlation of measures of ambient toxicity and fish community diversity in Chesapeake bay, USA, tributaries - Urbanizing watersheds	Hartwell, SI; Dawson, CE; Durell, EQ; Alden, RW; Adolphson, PC; Wright, DA; Coelho, GM; Magee, JA; Ailstock, S; Norman, M	ENVIRONMENTAL TOXICOLOGY AND CHEMISTRY	1997	16	12	2556	2567		10.1897/1551-5028(1997)016<2556:COMOAT>2.3.CO;2
1100	2. Macroinvertebrates	1. Yes	1. Yes	1. Metals of our concern	1. Direct collection of natural organisms	1. Aquatic insects	USA	North America	1996-2000	Effects of heavy metals on prey abundance, feeding habits, and metal uptake of brown trout in the Arkansas River, Colorado	Clements, WH; Rees, DE	TRANSACTIONS OF THE AMERICAN FISHERIES SOCIETY	1997	126	5	774	785		10.1577/1548-8659(1997)126<0774:EOHMOP>2.3.CO;2
1101	2. Macroinvertebrates	1. Yes	1. Yes	1. Metals of our concern	1. Direct collection of natural organisms	1. Aquatic insects	Australia	Oceania	1996-2000	Tropical acid streams - The chironomid (Diptera) response in northern Australia	Cranston, PS; Cooper, PD; Hardwick, RA; Humphrey, CL; Dostine, PL	FRESHWATER BIOLOGY	1997	37	2	473	483		10.1046/j.1365-2427.1997.00136.x
1102	2. Macroinvertebrates	2. No	2. Yes but metal contamination is one of factors of concern	3. Not applied	4. Not applied	5. Not applied			1996-2000	Revitalization of a northcentral Texas river, as indicated by benthic macroinvertebrate communities	Davis, JR	HYDROBIOLOGIA	1997	346		95	117		10.1023/A:1002961931613
1103	2. Macroinvertebrates	1. Yes	1. Yes	1. Metals of our concern	1. Direct collection of natural organisms	1. Aquatic insects	New Zealand	Oceania	1996-2000	Effects of heavy metals on benthic macroinvertebrate communities in New Zealand streams	Hickey, CW; Clements, WH	ENVIRONMENTAL TOXICOLOGY AND CHEMISTRY	1998	17	11	2338	2346		10.1897/1551-5028(1998)017<2338:EOHMOB>2.3.CO;2
1104	2. Macroinvertebrates	1. Yes	1. Yes	1. Metals of our concern	1. Direct collection of natural organisms	1. Aquatic insects	Australia	Oceania	1996-2000	Towards diagnostic biotic indices for river macroinvertebrates	Chessman, BC; McEvoy, PK	HYDROBIOLOGIA	1998	364		169	182
1105	2. Macroinvertebrates	2. No	2. Yes but metal contamination is one of factors of concern	3. Not applied	4. Not applied	5. Not applied			1996-2000	Indices of benthic community tolerance in contaminated Great Lakes sediments: Relations with sediment contaminant concentrations, sediment toxicity, and the sediment quality triad	Wildhaber, ML; Schmitt, CJ	ENVIRONMENTAL MONITORING AND ASSESSMENT	1998	49	1	23	49		10.1023/A:1005716111754
1106	2. Macroinvertebrates	2. No	2. Yes but metal contamination is one of factors of concern	3. Not applied	2. Use of colonization tiles/trays	1. Aquatic insects			1996-2000	Effect of sediment quality on benthic macroinvertebrate communities in streams in the north of France	Grumiaux, F; Lepretre, A; Dhainaut-Courtois, N	HYDROBIOLOGIA	1998	385		33	46		10.1023/A:1003493322894
1107	2. Macroinvertebrates	2. No	2. Yes but metal contamination is one of factors of concern	3. Not applied	4. Not applied	5. Not applied			1996-2000	Using a triad approach in the assessment of hazardous waste site leaching from a superfund site to an adjacent stream	Leppanen, CJ; Blanner, PM; Allan, RS; Benson, WH; Maier, KJ	ENVIRONMENTAL TOXICOLOGY AND CHEMISTRY	1998	17	10	2106	2113		10.1897/1551-5028(1998)017<2106:UATAIT>2.3.CO;2
1108	2. Macroinvertebrates	1. Yes	1. Yes	4. Not available	1. Direct collection of natural organisms	1. Aquatic insects	Canada	North America	1996-2000	Biological assessment of freshwater ecosystems using a reference condition approach: comparing predicted and actual benthic invertebrate communities in Yukon streams	Bailey, RC; Kennedy, MG; Dervish, MZ; Taylor, RM	FRESHWATER BIOLOGY	1998	39	4	765	774		10.1046/j.1365-2427.1998.00317.x
1109	2. Macroinvertebrates	2. No	2. Yes but metal contamination is one of factors of concern	3. Not applied	4. Not applied	5. Not applied			1996-2000	Application of an index of biological integrity (IBI) to fish assemblages of the rivers Khan and Kshipra (Madhya Pradesh), India	Ganasan, V; Hughes, RM	FRESHWATER BIOLOGY	1998	40	2	367	383		10.1046/j.1365-2427.1998.00347.x
136	2. Macroinvertebrates	1. Yes	1. Yes	1. Metals of our concern	1. Direct collection of natural organisms	1. Aquatic insects	South Africa	Africa	1996-2000	An ecological risk assessment for a South African acid mine drainage	Jooste, S; Thirion, C	WATER SCIENCE AND TECHNOLOGY	1999	39	10-11	297	303		10.1016/S0273-1223(99)00289-9
1110	2. Macroinvertebrates	2. No	3. Not applied	1. Metals of our concern	2. Use of colonization tiles/trays	1. Aquatic insects			1996-2000	Metal tolerance and predator-prey interactions in benthic macroinvertebrate stream communities	Clements, WH	ECOLOGICAL APPLICATIONS	1999	9	3	1073	1084		10.2307/2641352
1111	2. Macroinvertebrates	1. Yes	1. Yes	1. Metals of our concern	1. Direct collection of natural organisms	1. Aquatic insects	Spain	Europe	1996-2000	Performance of some diversity and biotic indices in rivers affected by coal mining in northwestern Spain	Garcia-Criado, F; Tome, A; Vega, FJ; Antolin, C	HYDROBIOLOGIA	1999	394		209	217		10.1023/A:1003634228863
1112	2. Macroinvertebrates	1. Yes	1. Yes	1. Metals of our concern	1. Direct collection of natural organisms	1. Aquatic insects	USA	North America	1996-2000	Sensitivity and variability of metrics used in biological assessments of running waters	Carlisle, DM; Clements, WH	ENVIRONMENTAL TOXICOLOGY AND CHEMISTRY	1999	18	2	285	291		10.1897/1551-5028(1999)018<0285:SAVOMU>2.3.CO;2
1113	2. Macroinvertebrates	2. No	1. Yes	2. Other metals	1. Direct collection of natural organisms	1. Aquatic insects	France		1996-2000	Impact of arsenic and antimony contamination on benthic invertebrates in a minor Corsican river	Mori, C; Orsini, A; Migon, C	HYDROBIOLOGIA	1999	392	1	73	80		10.1023/A:1003597122752
1114	2. Macroinvertebrates	2. No	3. Not applied	1. Metals of our concern	2. Use of colonization tiles/trays	1. Aquatic insects			1996-2000	Triad assessment of the impact of chromium contamination on benthic macroinvertebrates in the Chusovaya River (Urals, Russia)	Leslie, HA; Pavluk, TI; de Vaate, AB; Kraak, MHS	ARCHIVES OF ENVIRONMENTAL CONTAMINATION AND TOXICOLOGY	1999	37	2	182	189		10.1007/s002449900504
1115	2. Macroinvertebrates	2. No	2. Yes but metal contamination is one of factors of concern	3. Not applied	4. Not applied	5. Not applied			1996-2000	Impact assessment of a wastewater treatment plant effluent using instream invertebrates and the Ceriodaphnia dubia chronic toxicity test	Kosmala, A; Charvet, S; Roger, MC; Faessel, B	WATER RESEARCH	1999	33	1	266	278		10.1016/S0043-1354(98)00176-6
1116	2. Macroinvertebrates	1. Yes	1. Yes	1. Metals of our concern	1. Direct collection of natural organisms	1. Aquatic insects	USA	North America	1996-2000	Relationships between metals and hyporheic invertebrate community structure in a river recovering from metals contamination	Nelson, SM; Roline, RA	HYDROBIOLOGIA	1999	397		211	226		10.1023/A:1003734407788
1117	2. Macroinvertebrates	1. Yes	1. Yes	1. Metals of our concern	1. Direct collection of natural organisms	1. Aquatic insects	Canada	North America	1996-2000	Dispersion and toxicity of metals from abandoned gold mine tailings at Goldenville, Nova Scotia, Canada	Wong, HKT; Gauthier, A; Nriagu, JO	SCIENCE OF THE TOTAL ENVIRONMENT	1999	228	1	35	47		10.1016/S0048-9697(99)00021-2
1118	2. Macroinvertebrates	1. Yes	1. Yes	1. Metals of our concern	1. Direct collection of natural organisms	1. Aquatic insects	Sweden	Europe	1996-2000	Influence of drainage from old mine deposits on benthic macroinvertebrate communities in central Swedish streams	Malmqvist, B; Hoffsten, PO	WATER RESEARCH	1999	33	10	2415	2423		10.1016/S0043-1354(98)00462-X
1119	2. Macroinvertebrates	1. Yes	1. Yes	1. Metals of our concern	1. Direct collection of natural organisms	1. Aquatic insects	USA	North America	1996-2000	Benthic invertebrate metals exposure, accumulation, and community-level effects downstream from a hard-rock mine site	Beltman, DJ; Clements, WH; Lipton, J; Cacela, D	ENVIRONMENTAL TOXICOLOGY AND CHEMISTRY	1999	18	2	299	307		10.1897/1551-5028(1999)018<0299:BIMEAA>2.3.CO;2
1120	2. Macroinvertebrates	2. No	2. Yes but metal contamination is one of factors of concern	1. Metals of our concern	1. Direct collection of natural organisms	1. Aquatic insects			1996-2000	Impact of road run-off on receiving streams in Eastern England	Perdikaki, K; Mason, CF	WATER RESEARCH	1999	33	7	1627	1633		10.1016/S0043-1354(98)00396-0
1121	2. Macroinvertebrates	2. No	2. Yes but metal contamination is one of factors of concern	3. Not applied	4. Not applied	5. Not applied			1996-2000	The relationship of macroinvertebrate assemblages to water chemistry in a polluted Colorado plains stream	Shieh, SH; Kondratieff, BC; Ward, JV; Rice, DA	ARCHIV FUR HYDROBIOLOGIE	1999	145	4	405	432
1123	2. Macroinvertebrates	2. No	3. Not applied	1. Metals of our concern	2. Use of colonization tiles/trays	1. Aquatic insects			1996-2000	Benthic macroinvertebrates in streams in the North of France as good indicator of freshwater quality. Correlation between metallic and organic contaminations and biocenotic index	Grumiaux, F; Gaudre, S; Dhainaut-Courtois, N	BULLETIN DE LA SOCIETE ZOOLOGIQUE DE FRANCE	2000	125	3	225	237
1124	2. Macroinvertebrates	2. No	2. Yes but metal contamination is one of factors of concern	3. Not applied	1. Direct collection of natural organisms	1. Aquatic insects			1996-2000	Macroinvertebrate distribution in Ecuadorian hill streams: the effects of altitude and land use	Monaghan, KA; Peck, MR; Brewin, PA; Masiero, M; Zarate, E; Turcotte, P; Ormerod, SJ	ARCHIV FUR HYDROBIOLOGIE	2000	149	3	421	440
1125	2. Macroinvertebrates	1. Yes	1. Yes	1. Metals of our concern	1. Direct collection of natural organisms	1. Aquatic insects	USA	North America	1996-2000	Sensitivity to acidic pH in benthic invertebrate assemblages with different histories of exposure to metals	Courtney, LA; Clements, WH	JOURNAL OF THE NORTH AMERICAN BENTHOLOGICAL SOCIETY	2000	19	1	112	127		10.2307/1468285
1126	2. Macroinvertebrates	1. Yes	1. Yes	1. Metals of our concern	1. Direct collection of natural organisms	1. Aquatic insects	Japan	Asia	1996-2000	Long-term recovery from mine drainage disturbance of a macroinvertebrate community in the Ichi-kawa River, Japan	Watanabe, NC; Harada, S; Komai, Y	HYDROBIOLOGIA	2000	429	1-3	171	180		10.1023/A:1004027201667
1127	2. Macroinvertebrates	1. Yes	1. Yes	1. Metals of our concern	1. Direct collection of natural organisms	1. Aquatic insects	USA	North America	1996-2000	Heavy metals structure benthic communities in Colorado mountain streams	Clements, WH; Carlisle, DM; Lazorchak, JM; Johnson, PC	ECOLOGICAL APPLICATIONS	2000	10	2	626	638		10.2307/2641120
1128	2. Macroinvertebrates	1. Yes	1. Yes	1. Metals of our concern	1. Direct collection of natural organisms	1. Aquatic insects	USA	North America	1996-2000	Laboratory to field validation in an integrative assessment of an acid mine drainage-impacted watershed	Soucek, DJ; Cherry, DS; Currie, RJ; Latimer, HA; Trent, GC	ENVIRONMENTAL TOXICOLOGY AND CHEMISTRY	2000	19	4	1036	1043		10.1897/1551-5028(2000)019<1036:LTFVIA>2.3.CO;2
1129	2. Macroinvertebrates	1. Yes	1. Yes	1. Metals of our concern	1. Direct collection of natural organisms	1. Aquatic insects	USA	North America	1996-2000	Chironomidae (Diptera) species distribution related to environmental characteristics of the metal-polluted Arkansas River, Colorado	Ruse, LP; Herrmann, SJ; Sublette, JE	WESTERN NORTH AMERICAN NATURALIST	2000	60	1	34	56
1131	2. Macroinvertebrates	2. No	2. Yes but metal contamination is one of factors of concern	1. Metals of our concern	1. Direct collection of natural organisms	1. Aquatic insects			2001-2005	Environmental impacts and metal exposure of aquatic ecosystems in rivers contaminated by small scale gold mining: the Puyango River basin, southern Ecuador	Tarras-Wahlberg, NH; Flachier, A; Lane, SN; Sangfors, O	SCIENCE OF THE TOTAL ENVIRONMENT	2001	278	1-3	239	261		10.1016/S0048-9697(01)00655-6
1132	2. Macroinvertebrates	1. Yes	1. Yes	1. Metals of our concern	1. Direct collection of natural organisms	4. Others	Spain	Europe	2001-2005	Hydraenidae and Elmidae assemblages (Coleoptera) from a Spanish river basin: good indicators of coal mining pollution?	Garcia-Criado, F; Fernandez-Alaez, M	ARCHIV FUR HYDROBIOLOGIE	2001	150	4	641	660
1133	2. Macroinvertebrates	1. Yes	1. Yes	1. Metals of our concern	1. Direct collection of natural organisms	1. Aquatic insects	USA	North America	2001-2005	Using water, bryophytes, and macroinvertebrates to assess trace element concentrations in the Upper Colorado River Basin	Deacon, JR; Spahr, NE; Mize, SV; Boulger, RW	HYDROBIOLOGIA	2001	455		29	39		10.1023/A:1011931216906
1134	2. Macroinvertebrates	1. Yes	1. Yes	1. Metals of our concern	1. Direct collection of natural organisms	1. Aquatic insects	USA	North America	2001-2005	Litter breakdown in mountain streams affected by mine drainage: Biotic mediation of abiotic controls	Niyogi, DK; Lewis, WM; McKnight, DM	ECOLOGICAL APPLICATIONS	2001	11	2	506	516		10.1890/1051-0761(2001)011[0506:LBIMSA]2.0.CO;2
1135	2. Macroinvertebrates	1. Yes	1. Yes	1. Metals of our concern	1. Direct collection of natural organisms	1. Aquatic insects	USA	North America	2001-2005	Analysis of macroinvertebrate assemblages in relation to environmental gradients in Rocky Mountain streams	Griffith, MB; Kaufmann, PR; Herlihy, AT; Hill, BH	ECOLOGICAL APPLICATIONS	2001	11	2	489	505		10.2307/3060904
1136	2. Macroinvertebrates	1. Yes	1. Yes	1. Metals of our concern	1. Direct collection of natural organisms	4. Others	USA	North America	2001-2005	In situ studies with Asian clams (Corbicula fluminea) detect acid mine drainage and nutrient inputs in low-order streams	Soucek, DJ; Schmidt, TS; Cherry, DS	CANADIAN JOURNAL OF FISHERIES AND AQUATIC SCIENCES	2001	58	3	602	608		10.1139/cjfas-58-3-602
212	2. Macroinvertebrates	2. No	2. Yes but metal contamination is one of factors of concern	3. Not applied	1. Direct collection of natural organisms	4. Others			2001-2005	Chemical contamination, toxicity, and benthic community indices in sediments of the lower Miami River and adjoining portions of Biscayne Bay, Florida	Long, ER; Hameedi, MJ; Sloane, GM; Read, LB	ESTUARIES	2002	25	4A	622	637		10.1007/BF02804895
1137	2. Macroinvertebrates	2. No	2. Yes but metal contamination is one of factors of concern	1. Metals of our concern	4. Not applied	1. Aquatic insects			2001-2005	Use of physical, chemical, and biological indices to assess impacts of contaminants and physical habitat alteration in urban streams	Rogers, CE; Brabander, DJ; Barbour, MT; Hemond, HF	ENVIRONMENTAL TOXICOLOGY AND CHEMISTRY	2002	21	6	1156	1167		10.1002/etc.5620210607
1138	2. Macroinvertebrates	2. No	2. Yes but metal contamination is one of factors of concern	3. Not applied	4. Not applied	1. Aquatic insects			2001-2005	An assessment of injury to sediments and sediment-dwelling organisms in the Grand Calumet River and Indiana Harbor Area of Concern, USA	MacDonald, DD; Ingersoll, CG; Smorong, DE; Lindskoog, RA; Sparks, DW; Smith, JR; Simon, TP; Hanacek, MA	ARCHIVES OF ENVIRONMENTAL CONTAMINATION AND TOXICOLOGY	2002	43	2	141	155		10.1007/s00244-001-0052-z
1139	2. Macroinvertebrates	2. No	1. Yes	1. Metals of our concern	2. Use of colonization tiles/trays	1. Aquatic insects			2001-2005	Assessing the influence of water and substratum quality on benthic macroinvertebrate communities in a metal-polluted stream: an experimental approach	Courtney, LA; Clements, WH	FRESHWATER BIOLOGY	2002	47	9	1766	1778		10.1046/j.1365-2427.2002.00896.x
1140	2. Macroinvertebrates	1. Yes	1. Yes	1. Metals of our concern	1. Direct collection of natural organisms	1. Aquatic insects	Spain	Europe	2001-2005	Relationship between benthic assemblage structure and coal mining in the Boeza River Basin (Spain)	Garcia-Criado, F; Fernandez-Alaez, M; Fernandez-Alaez, C	ARCHIV FUR HYDROBIOLOGIE	2002	154	4	665	689
1141	2. Macroinvertebrates	1. Yes	1. Yes	1. Metals of our concern	1. Direct collection of natural organisms	1. Aquatic insects	USA	North America	2001-2005	Impaired Acroneuria sp (Plecoptera, Perlidae) populations associated with aluminum contamination in neutral pH surface waters	Soucek, DJ; Denson, BC; Schmidt, TS; Cherry, DS; Zipper, CE	ARCHIVES OF ENVIRONMENTAL CONTAMINATION AND TOXICOLOGY	2002	42	4	416	422		10.1007/s00244-001-0049-7
1142	2. Macroinvertebrates	1. Yes	1. Yes	1. Metals of our concern	1. Direct collection of natural organisms	1. Aquatic insects	USA	North America	2001-2005	Integrating observational and experimental approaches to demonstrate causation in stream biomonitoring studies	Clements, WH; Carlisle, DM; Courtney, LA; Harrahy, EA	ENVIRONMENTAL TOXICOLOGY AND CHEMISTRY	2002	21	6	1138	1146		10.1002/etc.5620210605
1143	2. Macroinvertebrates	1. Yes	1. Yes	1. Metals of our concern	1. Direct collection of natural organisms	1. Aquatic insects	USA	North America	2001-2005	Integrative assessment of benthic macroinvertebrate community impairment from metal-contaminated waters in tributaries of the Upper Powell River, Virginia, USA	Schmidt, TS; Soucek, DJ; Cherry, DS	ENVIRONMENTAL TOXICOLOGY AND CHEMISTRY	2002	21	10	2233	2241		10.1002/etc.5620211030
1144	2. Macroinvertebrates	1. Yes	1. Yes	1. Metals of our concern	1. Direct collection of natural organisms	1. Aquatic insects	Canada	North America	2001-2005	Mouthpart deformities and community composition of chironomidae (diptera) larvae downstream of metal mines in New Brunswick, Canada	Swansburg, EO; Fairchild, WL; Fryer, BJ; Ciborowski, JJH	ENVIRONMENTAL TOXICOLOGY AND CHEMISTRY	2002	21	12	2675	2684		10.1002/etc.5620211221
254	2. Macroinvertebrates	2. No	2. Yes but metal contamination is one of factors of concern	3. Not applied	4. Not applied	3. Molluscs			2001-2005	Impacts of mine drainage and other nonpoint source pollutants on aquatic biota in the upper Powell River System, Virginia	Soucek, DJ; Cherry, DS; Zipper, CE	HUMAN AND ECOLOGICAL RISK ASSESSMENT	2003	9	4	1059	1073		10.1080/713610023
271	2. Macroinvertebrates	2. No	2. Yes but metal contamination is one of factors of concern	3. Not applied	1. Direct collection of natural organisms	5. Not applied			2001-2005	Exploration of biological richness and water quality of stream Kelkit, Tokat-Turkey	Duran, M; Tuzen, M; Kayim, M	FRESENIUS ENVIRONMENTAL BULLETIN	2003	12	4	368	375
1145	2. Macroinvertebrates	2. No	2. Yes but metal contamination is one of factors of concern	1. Metals of our concern	4. Not applied	1. Aquatic insects			2001-2005	Investigating the influence of heavy metals on macroinvertebrate assemblages using Partial Canonical Correspondence Analysis (pCCA)	Beasley, G; Kneale, PE	HYDROLOGY AND EARTH SYSTEM SCIENCES	2003	7	2	221	233		10.5194/hess-7-221-2003
1146	2. Macroinvertebrates	2. No	2. Yes but metal contamination is one of factors of concern	3. Not applied	1. Direct collection of natural organisms	1. Aquatic insects			2001-2005	Comparing responses of macroinvertebrate metrics to increasing stress	Yuan, LL; Norton, SB	JOURNAL OF THE NORTH AMERICAN BENTHOLOGICAL SOCIETY	2003	22	2	308	322		10.2307/1468000
1147	2. Macroinvertebrates	1. Yes	1. Yes	1. Metals of our concern	1. Direct collection of natural organisms	1. Aquatic insects	USA	North America	2001-2005	Growth and secondary production of aquatic insects along a gradient of Zn contamination in Rocky Mountain streams	Carlisle, DM; Clements, WH	JOURNAL OF THE NORTH AMERICAN BENTHOLOGICAL SOCIETY	2003	22	4	582	597		10.2307/1468355
1148	2. Macroinvertebrates	1. Yes	1. Yes	1. Metals of our concern	1. Direct collection of natural organisms	1. Aquatic insects	Philippines	Asia	2001-2005	Establishing the impact of acid mine drainage through metal bioaccumulation and taxa richness of benthic insects in a tropical Asian stream (The Philippines)	David, CPC	ENVIRONMENTAL TOXICOLOGY AND CHEMISTRY	2003	22	12	2952	2959		10.1897/02-529
1149	2. Macroinvertebrates	1. Yes	1. Yes	1. Metals of our concern	1. Direct collection of natural organisms	1. Aquatic insects	USA	North America	2001-2005	Effects of mining activities on heavy metal concentrations in water, sediment, and macroinvertebrates in different reaches of the Pilcomayo River, South America	Smolders, AJP; Lock, RAC; Van der Velde, G; Hoyos, RIM; Roelofs, JGM	ARCHIVES OF ENVIRONMENTAL CONTAMINATION AND TOXICOLOGY	2003	44	3	314	323		10.1007/s00244-002-2042-1
1150	2. Macroinvertebrates	1. Yes	1. Yes	1. Metals of our concern	1. Direct collection of natural organisms	1. Aquatic insects	Australia	Oceania	2001-2005	Relationship of AUSRIVAS-based macroinvertebrate predictive model outputs to a metal pollution gradient	Sloane, PIW; Norris, RH	JOURNAL OF THE NORTH AMERICAN BENTHOLOGICAL SOCIETY	2003	22	3	457	471		10.2307/1468274
1151	2. Macroinvertebrates	1. Yes	1. Yes	1. Metals of our concern	1. Direct collection of natural organisms	1. Aquatic insects	Spain	Europe	2001-2005	Effects of zinc and lead mining on the benthic macroinvertebrates of a fluvial ecosystem	Marques, MJ; Martinez-Conde, E; Rovira, JV	WATER AIR AND SOIL POLLUTION	2003	148	1-4	363	388		10.1023/A:1025411932330
1152	2. Macroinvertebrates	1. Yes	1. Yes	1. Metals of our concern	1. Direct collection of natural organisms	1. Aquatic insects	Poland	Europe	2001-2005	Mayfly larvae (Baetis rhodani and B-vernus) as biomonitors of trace metal pollution in streams of a catchment draining a zinc and lead mining area of Upper Silesia, Poland	Fialkowski, W; Klonowska-Olejnik, M; Smith, BD; Rainbow, PS	ENVIRONMENTAL POLLUTION	2003	121	2	253	267	PII S0269-7491(02)00214-2	10.1016/S0269-7491(02)00214-2
1153	2. Macroinvertebrates	1. Yes	1. Yes	1. Metals of our concern	1. Direct collection of natural organisms	1. Aquatic insects	USA	North America	2001-2005	Response of benthic invertebrate assemblages to metal exposure and bioaccumulation associated with hard-rock mining in northwestern streams, USA	Maret, TR; Cain, DJ; MacCoy, DE; Short, TM	JOURNAL OF THE NORTH AMERICAN BENTHOLOGICAL SOCIETY	2003	22	4	598	620		10.2307/1468356
1154	2. Macroinvertebrates	2. No	2. Yes but metal contamination is one of factors of concern	1. Metals of our concern	1. Direct collection of natural organisms	1. Aquatic insects			2001-2005	Presence and abundance of Ephemeroptera and other sensitive macroinvertebrates in relation with habitat conditions in pampean streams (Buenos Aires, Argentina)	Ocon, CS; Capitulo, AR	ARCHIV FUR HYDROBIOLOGIE	2004	159	4	473	487		10.1127/0003-9136/2004/0159-0473
1155	2. Macroinvertebrates	2. No	2. Yes but metal contamination is one of factors of concern	3. Not applied	4. Not applied	1. Aquatic insects			2001-2005	Sediment pollution and predation affect structure and production of benthic macroinvertebrate communities in the Rhine-Meuse delta, The Netherlands	De Lange, HJ; De Jonge, J; Den Besten, PJ; Oosterbaan, J; Peeters, ETHM	JOURNAL OF THE NORTH AMERICAN BENTHOLOGICAL SOCIETY	2004	23	3	557	579		10.1899/0887-3593(2004)023<0557:SPAPAS>2.0.CO;2
1156	2. Macroinvertebrates	2. No	2. Yes but metal contamination is one of factors of concern	3. Not applied	4. Not applied	1. Aquatic insects			2001-2005	Integrated environmental assessment of Volturno River in South Italy	Isidori, M; Lavorgna, M; Nardelli, A; Parrella, A	SCIENCE OF THE TOTAL ENVIRONMENT	2004	327	1-3	123	134		10.1016/j.scitotenv.2004.01.021
1157	2. Macroinvertebrates	2. No	2. Yes but metal contamination is one of factors of concern	3. Not applied	4. Not applied	5. Not applied			2001-2005	Benthic responses to wet-weather discharges in urban streams in southern Ontario	Grapentine, L; Rochfort, Q; Marsalek, J	WATER QUALITY RESEARCH JOURNAL OF CANADA	2004	39	4	374	391
1158	2. Macroinvertebrates	2. No	2. Yes but metal contamination is one of factors of concern	3. Not applied	4. Not applied	5. Not applied			2001-2005	Effects of roadway crossings on leaf litter processing and invertebrate assemblages in small streams	Woodcock, TS; Huryn, AD	ENVIRONMENTAL MONITORING AND ASSESSMENT	2004	93	1-3	229	250		10.1023/B:EMAS.0000016802.98218.4e
1159	2. Macroinvertebrates	2. No	2. Yes but metal contamination is one of factors of concern	1. Metals of our concern	4. Not applied	1. Aquatic insects			2001-2005	Assessment of sediment trace metal level and biological quality of Rhumel river by using multivariate analysis	Afri-Mehennaoui, FZ; Sahli, L; Mehennaoui, S	ENVIRONMETRICS	2004	15	5	435	446		10.1002/env.686
1160	2. Macroinvertebrates	1. Yes	1. Yes	1. Metals of our concern	1. Direct collection of natural organisms	1. Aquatic insects	Spain	Europe	2001-2005	Heavy metal bioaccumulation and macroinvertebrate community changes in a Mediterranean stream affected by acid mine drainage and an accidental spill (Guadiamar River, SW Spain)	Sola, C; Burgos, M; Plazuelo, A; Toja, J; Plans, M; Prat, N	SCIENCE OF THE TOTAL ENVIRONMENT	2004	333	1-3	109	126		10.1016/j.scitotenv.2004.05.011
1161	2. Macroinvertebrates	1. Yes	1. Yes	1. Metals of our concern	1. Direct collection of natural organisms	1. Aquatic insects	Greece	Europe	2001-2005	Integrative evaluation of the ecological quality of metalliferous streams (Chalkidiki, Macedonia, Hellas)	Lazaridou-Dimitriadou, M; Koukoumides, C; Lekka, E; Gaidagis, G	ENVIRONMENTAL MONITORING AND ASSESSMENT	2004	91	1-3	59	86		10.1023/B:EMAS.0000009230.24795.01
1162	2. Macroinvertebrates	1. Yes	1. Yes	1. Metals of our concern	1. Direct collection of natural organisms	1. Aquatic insects	Portugal	Europe	2001-2005	Macroinvertebrate response to acid mine drainage: community metrics and on-line behavioural toxicity bioassay	Gerhardt, A; de Bisthoven, LJ; Soares, AMVM	ENVIRONMENTAL POLLUTION	2004	130	2	263	274		10.1016/j.envpol.2003.11.016
1163	2. Macroinvertebrates	2. No	2. Yes but metal contamination is one of factors of concern	3. Not applied	2. Use of colonization tiles/trays	1. Aquatic insects			2001-2005	Field validation of sediment zinc toxicity	Burton, GA; Nguyen, LTH; Janssen, C; Baudo, R; McWilliam, R; Bossuyt, B; Beltrami, M; Green, A	ENVIRONMENTAL TOXICOLOGY AND CHEMISTRY	2005	24	3	541	553		10.1897/04-031R.1
1164	2. Macroinvertebrates	2. No	2. Yes but metal contamination is one of factors of concern	1. Metals of our concern	4. Not applied	1. Aquatic insects			2001-2005	Trace metal concentration, antioxidant enzyme activities and susceptibility to oxidative stress in the tricoptera larvae Hydropsyche exocellata from the Llobregat river basin (NE Spain)	Barata, C; Lekumberri, I; Vila-Escale, M; Prat, N; Porte, C	AQUATIC TOXICOLOGY	2005	74	1	3	19		10.1016/j.aquatox.2005.04.002
1165	2. Macroinvertebrates	2. No	2. Yes but metal contamination is one of factors of concern	1. Metals of our concern	4. Not applied	4. Others			2001-2005	Bioassay responses and effects on benthos after pilot remediations in the delta of the rivers Rhine and Meuse	den Besten, PJ; van den Brink, PJ	ENVIRONMENTAL POLLUTION	2005	136	2	197	208		10.1016/j.envpol.2005.01.016
1166	2. Macroinvertebrates	2. No	3. Not applied	1. Metals of our concern	2. Use of colonization tiles/trays	1. Aquatic insects			2001-2005	Leaf litter processing and invertebrate assemblages along a pollution gradient in a Maine (USA) headwater stream	Woodcock, TS; Huryn, AD	ENVIRONMENTAL POLLUTION	2005	134	3	363	375		10.1016/j.envpol.2004.09.020
1167	2. Macroinvertebrates	1. Yes	1. Yes	1. Metals of our concern	1. Direct collection of natural organisms	1. Aquatic insects	USA	North America	2001-2005	Leaf litter breakdown, microbial respiration and shredder production in metal-polluted streams	Carlisle, DM; Clements, WH	FRESHWATER BIOLOGY	2005	50	2	380	390		10.1111/j.1365-2427.2004.01323.x
1168	2. Macroinvertebrates	1. Yes	1. Yes	1. Metals of our concern	1. Direct collection of natural organisms	1. Aquatic insects	Australia	Oceania	2001-2005	Depauperate macroinvertebrates in a mine affected stream: Clean water may be the key to recovery	Battaglia, M; Hose, GC; Turak, E; Warden, B	ENVIRONMENTAL POLLUTION	2005	138	1	132	141		10.1016/j.envpol.2005.02.022
1169	2. Macroinvertebrates	1. Yes	1. Yes	1. Metals of our concern	1. Direct collection of natural organisms	1. Aquatic insects	USA	North America	2001-2005	The effects of mine waste contamination at multiple levels of biological organization	Peplow, D; Edmonds, R	ECOLOGICAL ENGINEERING	2005	24	1-2	101	119		10.1016/j.ecoleng.2004.12.011
1170	2. Macroinvertebrates	2. No	1. Yes	2. Other metals	1. Direct collection of natural organisms	1. Aquatic insects	USA		2001-2005	Bioassessment of an Appalachian headwater stream influenced by an abandoned arsenic mine	Valenti, TW; Chaffin, JL; Cherry, DS; Schreiber, ME; Valett, HM; Charles, M	ARCHIVES OF ENVIRONMENTAL CONTAMINATION AND TOXICOLOGY	2005	49	4	488	496		10.1007/s00244-004-0222-x
1171	2. Macroinvertebrates	1. Yes	1. Yes	1. Metals of our concern	1. Direct collection of natural organisms	1. Aquatic insects	USA	North America	2001-2005	How much do valley fills influence headwater streams?	Hartman, KJ; Kaller, MD; Howell, JW; Sweka, JA	HYDROBIOLOGIA	2005	532		91	102		10.1007/s10750-004-9019-1
1172	2. Macroinvertebrates	1. Yes	1. Yes	1. Metals of our concern	1. Direct collection of natural organisms	1. Aquatic insects	Japan	Asia	2001-2005	Influence of water and sediment quality on benthic biota in an acidified river	Sasaki, A; Ito, A; Aizawa, J; Umita, T	WATER RESEARCH	2005	39	12	2517	2526		10.1016/j.watres.2005.04.047
1173	2. Macroinvertebrates	2. No	2. Yes but metal contamination is one of factors of concern	3. Not applied	4. Not applied	5. Not applied			2006-2010	Urbanization affects stream ecosystem function by altering hydrology, chemistry, and biotic richness	Chadwick, Michael A.; Dobberfuhl, Dean R.; Benke, Arthur C.; Huryn, Alexander D.; Suberkropp, Keller; Thiele, John E.	ECOLOGICAL APPLICATIONS	2006	16	5	1796	1807		10.1890/1051-0761(2006)016[1796:UASEFB]2.0.CO;2
1174	2. Macroinvertebrates	2. No	2. Yes but metal contamination is one of factors of concern	3. Not applied	4. Not applied	5. Not applied			2006-2010	Stream quality in a small urbanised catchment	Robson, M; Spence, K; Beech, L	SCIENCE OF THE TOTAL ENVIRONMENT	2006	357	1-3	194	207		10.1016/j.scitotenv.2005.03.016
1175	2. Macroinvertebrates	2. No	2. Yes but metal contamination is one of factors of concern	3. Not applied	4. Not applied	5. Not applied			2006-2010	Temporal response of stream benthic macroinvertebrate communities to the synergistic effects of anthropogenic acidification and natural drought events	Bowman, MF; Somers, KM; Reid, RA; Scott, LD	FRESHWATER BIOLOGY	2006	51	4	768	782		10.1111/j.1365-2427.2006.01516.x
1176	2. Macroinvertebrates	1. Yes	1. Yes	1. Metals of our concern	1. Direct collection of natural organisms	1. Aquatic insects	Czech	Europe	2006-2010	Macroinvertebrate community and chemistry of the most atmospherically acidified streams in the Czech Republic	Horecky, Jakub; Stuchlik, Evzen; Chvojka, Pavel; Hardekopf, David W.; Mihaljevic, Martin; Spacek, Jan	WATER AIR AND SOIL POLLUTION	2006	173	1-4	261	272		10.1007/s11270-005-9071-0
1177	2. Macroinvertebrates	1. Yes	1. Yes	1. Metals of our concern	1. Direct collection of natural organisms	1. Aquatic insects	USA	North America	2006-2010	Community response patterns: Evaluating benthic invertebrate composition in metal-polluted streams	Pollard, AI; Yuan, L	ECOLOGICAL APPLICATIONS	2006	16	2	645	655		10.1890/1051-0761(2006)016[0645:CRPEBI]2.0.CO;2
1178	2. Macroinvertebrates	1. Yes	1. Yes	1. Metals of our concern	1. Direct collection of natural organisms	1. Aquatic insects	USA	North America	2006-2010	Biomonitoring in the Boulder River watershed, Montana, USA: Metal concentrations in biofilm and macroinvertebrates, and relations with macroinvertebrate assemblage	Rhea, Darren T.; Harper, David D.; Farag, Aida M.; Brumbaugh, William G.	ENVIRONMENTAL MONITORING AND ASSESSMENT	2006	115	1-3	381	393		10.1007/s10661-006-7086-7
1179	2. Macroinvertebrates	2. No	1. Yes	1. Metals of our concern	2. Use of colonization tiles/trays	1. Aquatic insects			2006-2010	The use of in situ and stream microcosm experiments to assess population- and community-level responses to metals	Clark, Jeffrey L.; Clements, William H.	ENVIRONMENTAL TOXICOLOGY AND CHEMISTRY	2006	25	9	2306	2312		10.1897/05-552.1
1180	2. Macroinvertebrates	2. No	1. Yes	1. Metals of our concern	2. Use of colonization tiles/trays	1. Aquatic insects			2006-2010	Biological and functional responses of in situ bioassays with Chironomus riparius larvae to assess river water quality and contamination	Faria, Mafalda S.; Re, Ana; Malcato, Joao; Silva, Paula C. L. D.; Pestana, Joao; Agra, Ana R.; Nogueira, Antonio J. A.; Soares, Amadeu M. V. M.	SCIENCE OF THE TOTAL ENVIRONMENT	2006	371	1-3	125	137		10.1016/j.scitotenv.2006.08.036
1181	2. Macroinvertebrates	2. No	3. Not applied	3. Not applied	4. Not applied	3. Molluscs			2006-2010	Residual effects of lead and zinc mining on freshwater mussels in the Spring River Basin (Kansas, Missouri, and Oklahoma, USA)	Angelo, Robert T.; Cringan, M. Steve; Chamberlain, Diana L.; Stahl, Anthony J.; Haslouer, Stephen G.; Goodrich, Clint A.	SCIENCE OF THE TOTAL ENVIRONMENT	2007	384	1-3	467	496		10.1016/j.scitotenv.2007.05.045
1182	2. Macroinvertebrates	2. No	3. Not applied	1. Metals of our concern	2. Use of colonization tiles/trays	1. Aquatic insects			2006-2010	In situ and laboratory bioassays with Chironomus riparius larvae to assess toxicity of metal contamination in rivers: The relative toxic effect of sediment versus water contamination	Faria, Mafalda S.; Lopes, Ricardo J.; Nogueira, Antonio J. A.; Soares, Amadeu M. V. M.	ENVIRONMENTAL TOXICOLOGY AND CHEMISTRY	2007	26	9	1968	1977		10.1897/06-435R1.1
1183	2. Macroinvertebrates	2. No	2. Yes but metal contamination is one of factors of concern	1. Metals of our concern	4. Not applied	1. Aquatic insects			2006-2010	The response of macroinvertebrate production to a pollution gradient in a headwater stream	Woodcock, Thomas S.; Huryn, Alexander D.	FRESHWATER BIOLOGY	2007	52	1	177	196		10.1111/j.1365-2427.2006.01676.x
1184	2. Macroinvertebrates	1. Yes	1. Yes	1. Metals of our concern	1. Direct collection of natural organisms	1. Aquatic insects	UK	Europe	2006-2010	Use of field data to support European water framework directive quality standards for dissolved metals	Crane, Mark; Kwok, Kevin W. H.; Wells, Claire; Whitehouse, Paul; Lui, Gilbert C. S.	ENVIRONMENTAL SCIENCE & TECHNOLOGY	2007	41	14	5014	5021		10.1021/es0629460
1185	2. Macroinvertebrates	2. No	2. Yes but metal contamination is one of factors of concern	3. Not applied	4. Not applied	5. Not applied			2006-2010	Macroinvertebrate production and food web energetics in an industrially contaminated stream	Runck, Clay	ECOLOGICAL APPLICATIONS	2007	17	3	740	753		10.1890/05-1026
1186	2. Macroinvertebrates	2. No	2. Yes but metal contamination is one of factors of concern	3. Not applied	4. Not applied	5. Not applied			2006-2010	The use of benthic macro-invertebrates for the assessment of surface water quality	Rybak, Justyna; Uminska-Wasiluk, Barbara	OCHRONA SRODOWISKA	2007	29	2	55	60
1187	2. Macroinvertebrates	1. Yes	1. Yes	1. Metals of our concern	1. Direct collection of natural organisms	1. Aquatic insects	UK	Europe	2006-2010	Long-term changes in macroinvertebrate communities of a heavy metal polluted stream: The river nent (Cumbria, UK) after 28 years	Armitage, Patrick D.; Bowes, Michael J.; Vincent, Helen M.	RIVER RESEARCH AND APPLICATIONS	2007	23	9	997	1015		10.1002/rra.1022
1188	2. Macroinvertebrates	1. Yes	1. Yes	1. Metals of our concern	1. Direct collection of natural organisms	1. Aquatic insects	USA	North America	2006-2010	Coal-mine hollow fill and settling pond influences on headwater streams in southern West Virginia, USA	Merricks, T. Chad; Cherry, Donald S.; Zipper, Carl E.; Currie, Rebecca J.; Valenti, Theodore W.	ENVIRONMENTAL MONITORING AND ASSESSMENT	2007	129	1-3	359	378		10.1007/s10661-006-9369-4
1189	2. Macroinvertebrates	1. Yes	1. Yes	1. Metals of our concern	1. Direct collection of natural organisms	1. Aquatic insects	USA	North America	2006-2010	The cost of tolerance: Sensitivity of stream benthic communities to UV-B and metals	Kashian, Donna R.; Zuellig, Robert E.; Mitchell, Katharine A.; Clements, William H.	ECOLOGICAL APPLICATIONS	2007	17	2	365	375		10.1890/06-0396
1190	2. Macroinvertebrates	1. Yes	1. Yes	1. Metals of our concern	1. Direct collection of natural organisms	1. Aquatic insects	USA	North America	2006-2010	The impact of episodic coal mine drainage pollution on benthic macroinvertebrates in streams in the Anthracite region of Pennsylvania	MacCausland, A.; McTammany, M. E.	ENVIRONMENTAL POLLUTION	2007	149	2	216	226		10.1016/j.envpol.2006.12.030
1191	2. Macroinvertebrates	1. Yes	1. Yes	1. Metals of our concern	1. Direct collection of natural organisms	1. Aquatic insects	USA	North America	2006-2010	Interactive effects of multiple stressors and restoration priorities in a mined Appalachian watershed	Merovich, George T., Jr.; Petty, J. Todd	HYDROBIOLOGIA	2007	575		13	31		10.1007/s10750-006-0277-y
1192	2. Macroinvertebrates	1. Yes	1. Yes	1. Metals of our concern	1. Direct collection of natural organisms	1. Aquatic insects	Japan	Asia	2006-2010	Stream macroinvertebrate community affected by point-source metal pollution	Doi, Hideyuki; Takagi, Atsushi; Kikuchi, Eisuke	INTERNATIONAL REVIEW OF HYDROBIOLOGY	2007	92	3	258	266		10.1002/iroh.200610923
441	2. Macroinvertebrates	1. Yes	1. Yes	1. Metals of our concern	1. Direct collection of natural organisms	1. Aquatic insects	Japan	Asia	2006-2010	Biodilution of heavy metals in a stream macroinvertebrate food web: Evidence from stable isotope analysis	Watanabe, Kozo; Monaghan, Michael T.; Takemon, Yasuhiro; Omura, Tatsuo	SCIENCE OF THE TOTAL ENVIRONMENT	2008	394	1	57	67		10.1016/j.scitotenv.2008.01.006
446	2. Macroinvertebrates	2. No	2. Yes but metal contamination is one of factors of concern	1. Metals of our concern	1. Direct collection of natural organisms	3. Molluscs			2006-2010	Design of a water quality monitoring network for the Limpopo River Basin in Mozambique	Chilundo, M.; Kelderman, P.; Okeeffe, J. H.	PHYSICS AND CHEMISTRY OF THE EARTH	2008	33	8-13	655	665		10.1016/j.pce.2008.06.055
1193	2. Macroinvertebrates	1. Yes	1. Yes	1. Metals of our concern	1. Direct collection of natural organisms	1. Aquatic insects	Europe	Europe	2006-2010	Invertebrate traits for the biomonitoring of large European rivers: an assessment of specific types of human impact	Doledec, Sylvain; Statzner, Bernhard	FRESHWATER BIOLOGY	2008	53	3	617	634		10.1111/j.1365-2427.2007.01924.x
1194	2. Macroinvertebrates	2. No	2. Yes but metal contamination is one of factors of concern	3. Not applied	4. Not applied	5. Not applied			2006-2010	Combined use of Daphnia magna in situ bioassays, biomarkers and biological indices to diagnose and identify environmental pressures on invertebrate communities in two Mediterranean urbanized and industrialized rivers (NE Spain)	Damasio, Joana; Tauler, Roma; Teixido, Elisabeth; Rieradevall, Maria; Prat, Narcis; Riva, Maria Carmen; Soares, Amadeu M. V. M.; Barataa, Carlos	AQUATIC TOXICOLOGY	2008	87	4	310	320		10.1016/j.aquatox.2008.02.016
1195	2. Macroinvertebrates	2. No	3. Not applied	3. Not applied	2. Use of colonization tiles/trays	1. Aquatic insects			2006-2010	Residual toxicity of acid mine drainage-contaminated sediment to stream macroinvertebrates: Relative contribution of acidity vs. metals	Dsa, Jean V.; Johnson, Kelly S.; Lopez, Dina; Kanuckel, Corey; Tumlinson, Jennifer	WATER AIR AND SOIL POLLUTION	2008	194	1-4	185	197		10.1007/s11270-008-9707-y
1196	2. Macroinvertebrates	2. No	2. Yes but metal contamination is one of factors of concern	3. Not applied	4. Not applied	5. Not applied			2006-2010	Relationship between sugar cane cultivation and stream macroinvertebrate communities	Corbi, Juliano Jose; Trivinho-Strixino, Susana	BRAZILIAN ARCHIVES OF BIOLOGY AND TECHNOLOGY	2008	51	4	769	779		10.1590/S1516-89132008000400015
1198	2. Macroinvertebrates	2. No	3. Not applied	3. Not applied	4. Not applied	3. Molluscs			2006-2010	Bioavailability and toxicity of heavy metals in a heavily polluted river, in PRD, China	Li, Feng; Wen, Y. -M.; Zhu, P. -T.	BULLETIN OF ENVIRONMENTAL CONTAMINATION AND TOXICOLOGY	2008	81	1	90	94		10.1007/s00128-008-9386-9
1199	2. Macroinvertebrates	2. No	2. Yes but metal contamination is one of factors of concern	3. Not applied	4. Not applied	5. Not applied			2006-2010	Benthic invertebrates structure in wetlands of a tributary of the middle Parana River (Argentina) affected by hydrologic and anthropogenic disturbances	Marchese, Mercedes R.; Rodriguez, Alba R.; Pave, Paola J.; Carignano, Maria R.	JOURNAL OF ENVIRONMENTAL BIOLOGY	2008	29	3	343	348
1200	2. Macroinvertebrates	2. No	2. Yes but metal contamination is one of factors of concern	3. Not applied	4. Not applied	5. Not applied			2006-2010	The effect of an interstate highway on macroinvertebrate production in headwater streams	Woodcock, Thomas S.; Huryn, Alexander D.	FUNDAMENTAL AND APPLIED LIMNOLOGY	2008	171	3	199	218		10.1127/1863-9135/2008/0171-0199
1201	2. Macroinvertebrates	1. Yes	1. Yes	1. Metals of our concern	1. Direct collection of natural organisms	1. Aquatic insects	Bolivia	South America	2006-2010	Macroinvertebrate community response to acid mine drainage in rivers of the High Andes (Bolivia)	Van Damme, Paul Andre; Hamel, Caroli; Ayala, Alfredo; Bervoets, Lieven	ENVIRONMENTAL POLLUTION	2008	156	3	1061	1068		10.1016/j.envpol.2008.04.018
1202	2. Macroinvertebrates	1. Yes	1. Yes	1. Metals of our concern	1. Direct collection of natural organisms	1. Aquatic insects	Ireland	Europe	2006-2010	Comparison of benthic macroinvertebrate indices for the assessment of the impact of acid mine drainage on an Irish river below an abandoned Cu-S mine	Gray, N. F.; Delaney, E.	ENVIRONMENTAL POLLUTION	2008	155	1	31	40		10.1016/j.envpol.2007.11.002
1203	2. Macroinvertebrates	2. No	1. Yes	1. Metals of our concern	2. Use of colonization tiles/trays	1. Aquatic insects			2006-2010	Changes in dissolved organic material determine exposure of stream benthic communities to UV-B radiation and heavy metals: implications for climate change	Clements, William H.; Brooks, Marjorie L.; Kashian, Donna R.; Zuellig, Robert E.	GLOBAL CHANGE BIOLOGY	2008	14	9	2201	2214		10.1111/j.1365-2486.2008.01632.x
473	2. Macroinvertebrates	2. No	2. Yes but metal contamination is one of factors of concern	1. Metals of our concern	1. Direct collection of natural organisms	4. Others			2006-2010	Bioaccumulation of Heavy Metals by Aquatic Macroinvertebrates Along the Basento River in the South of Italy	Santoro, A.; Blo, G.; Mastrolitti, S.; Fagioli, F.	WATER AIR AND SOIL POLLUTION	2009	201	1-4	19	31		10.1007/s11270-008-9923-5
503	2. Macroinvertebrates	1. Yes	1. Yes	1. Metals of our concern	1. Direct collection of natural organisms	1. Aquatic insects	USA	North America	2006-2010	Litter breakdown and fungal diversity in a stream affected by mine drainage	Niyogi, Dev K.; Cheatham, Cory A.; Thomson, William H.; Christiansen, Jessica M.	FUNDAMENTAL AND APPLIED LIMNOLOGY	2009	175	1	39	48		10.1127/1863-9135/2009/0175-0039
1204	2. Macroinvertebrates	2. No	3. Not applied	3. Not applied	2. Use of colonization tiles/trays	2. Crustaceans			2006-2010	Ecological effects of lead mining on Ozark streams: In-situ toxicity to woodland crayfish (Orconectes hylas)	Allert, A. L.; Fairchild, J. F.; DiStefano, R. J.; Schmitt, C. J.; Brumbaugh, W. G.; Besser, J. M.	ECOTOXICOLOGY AND ENVIRONMENTAL SAFETY	2009	72	4	1207	1219		10.1016/j.ecoenv.2008.08.005
1205	2. Macroinvertebrates	2. No	2. Yes but metal contamination is one of factors of concern	3. Not applied	4. Not applied	5. Not applied			2006-2010	Long-term historical analysis of benthic communities and physical habitat in an agricultural stream in California's San Joaquin River watershed	Hall, Lenwood W., Jr.; Killen, William D.; Alden, Raymond, III	JOURNAL OF ENVIRONMENTAL SCIENCE AND HEALTH PART A-TOXIC/HAZARDOUS SUBSTANCES & ENVIRONMENTAL ENGINEERING	2009	44	6	543	556	PII 910061935	10.1080/10934520902784542
1206	2. Macroinvertebrates	2. No	2. Yes but metal contamination is one of factors of concern	1. Metals of our concern	4. Not applied	1. Aquatic insects			2006-2010	Use of multivariate analyses to investigate the contribution of metal pollution to diatom species composition: search for the most appropriate cases and explanatory variables	Guasch, Helena; Leira, Manel; Montuelle, Bernard; Geiszinger, Anita; Roulier, Jean Luis; Tornes, Elisabet; Serra, Alexandra	HYDROBIOLOGIA	2009	627	1	143	158		10.1007/s10750-009-9721-0
1207	2. Macroinvertebrates	2. No	2. Yes but metal contamination is one of factors of concern	1. Metals of our concern	4. Not applied	1. Aquatic insects			2006-2010	Impact of rubber effluent discharges on the water quality and macroinvertebrate community assemblages in a forest stream in the Niger Delta	Arimoro, Francis O.	CHEMOSPHERE	2009	77	3	440	449		10.1016/j.chemosphere.2009.06.031
1208	2. Macroinvertebrates	1. Yes	1. Yes	1. Metals of our concern	1. Direct collection of natural organisms	1. Aquatic insects	Australia	Oceania	2006-2010	Comparison of Sewage and Coal-Mine Wastes on Stream Macroinvertebrates Within an Otherwise Clean Upland Catchment, Southeastern Australia	Wright, Ian A.; Burgin, Shelley	WATER AIR AND SOIL POLLUTION	2009	204	1-4	227	241		10.1007/s11270-009-0040-x
1209	2. Macroinvertebrates	2. No	2. Yes but metal contamination is one of factors of concern	3. Not applied	4. Not applied	1. Aquatic insects			2006-2010	EVALUATION OF SEDIMENT QUALITY - CASE STUDY: SUB-WATERSHED OF ESPIRITO SANTO STREAM, AFFLUENT OF THE SAO FRANCISCO RIVER	Saraiva, Vanessa Kelly; Lopes do Nascimento, Marcos Roberto; Leonhardt Palmieri, Helena Eugenia; Feliciano Jacomino, Vanusa Maria	QUIMICA NOVA	2009	32	8	1995	2002		10.1590/S0100-40422009000800003
1210	2. Macroinvertebrates	2. No	2. Yes but metal contamination is one of factors of concern	1. Metals of our concern	4. Not applied	1. Aquatic insects			2006-2010	Sediment Contamination and Faunal Communities in Two Subwatersheds of Mona Lake, Michigan	Cooper, Matthew J.; Rediske, Richard R.; Uzarski, Donald G.; Burton, Thomas M.	JOURNAL OF ENVIRONMENTAL QUALITY	2009	38	3	1255	1265		10.2134/jeq2008.0429
1211	2. Macroinvertebrates	1. Yes	1. Yes	1. Metals of our concern	1. Direct collection of natural organisms	1. Aquatic insects	Japan	Asia	2006-2010	EFFECTS OF HEAVY METALS ON RIVERINE BENTHIC MACROINVERTEBRATE ASSEMBLAGES WITH REFERENCE TO POTENTIAL FOOD AVAILABILITY FOR DRIFT-FEEDING FISHES	Iwasaki, Yuichi; Kagaya, Takashi; Miyamoto, Ken-ichi; Matsuda, Hiroyuki	ENVIRONMENTAL TOXICOLOGY AND CHEMISTRY	2009	28	2	354	363		10.1897/08-200.1
[truncated: 194 more rows]

## Sheet: Continents
Continents	Group
North America	P
Asia	P
North America	P
Europe	P
North America	P
North America	P
North America	P
North America	P
North America	P								F	Fishes
North America	P								M	Macroinvertebrates
North America	P								P	Periphyton
Europe	P
Europe	P
Asia	P
North America	P
Europe	P
North America	P
Oceania	P
Asia	P
Europe	P
Europe	P
[truncated: 208 more rows]

## Sheet: Data for Figure 2
ID for Supplementary Data	ID for Figure 2	Site name	Study type	Multiple biological groups	Metric 1	Metric 2	Correlation coefficient	Data source
[truncated: 102 more rows]

[truncated: 13 more sheets: Data for Figure 3, Data for Figure 4, Metrics_used, ID1222_Clements, ID1153&1315_Maret, ID1355_DeJonge, ID1358_Bott, ID1363_Carline, ID1374_Underwood, ID1375_Mebane, ID1381–1_Pool, ID1381–2_Pool, ID1381–3_Pool]
